# Supplementary material for: HPV16 E7 Protein and hTERT Proteins Defective for Telomere Maintenance Cooperate to Immortalize Human Keratinocytes
Source: PLoS Pathog. 2013 Apr 4;9(4):e1003284. doi: 10.1371/journal.ppat.1003284 (PMC3617164; doi:10.1371/journal.ppat.1003284)
Supplement: Dataset S1 — E6, hTERTwt, and hTERT-D868A alter the expression of overlapping gene sets. Consolidated microarray data showing significant changes from all six hybridizations, with lists of overlapping gene sets, as described in Figure 6A–C. (XLSX) [file ppat.1003284.s001.xlsx]

## Sheet: Hyb 1 - ev vs hTERT
Accession #	Sequence Description	Fold Change	P-value	Intensity1	Intensity2
NM_005710	Homo sapiens polyglutamine binding protein 1 (PQBP1), mRNA	-1.47491	0.00786335	755.106	511.967
NM_031292	Homo sapiens hypothetical protein DKFZp434G1415 (DKFZP434G1415), mRNA	2.89932	4.16496e-07	24.7708	67.5071
NM_003489	Homo sapiens nuclear receptor interacting protein 1 (NRIP1), mRNA	3.08812	1.52751e-10	317.107	979.264
NM_015087	Homo sapiens spastic paraplegia 20, spartin (Troyer syndrome) (SPG20), mRNA	2.19907	5.05973e-11	68.0268	148.925
NM_017769	Homo sapiens KIAA1333 (KIAA1333), mRNA	2.09172	4.68235e-05	33.9939	68.4158
NM_002222	Homo sapiens inositol 1,4,5-triphosphate receptor, type 1 (ITPR1), mRNA	2.00213	1.71474e-05	106.003	212.232
NM_015658	Homo sapiens DKFZP564C186 protein (DKFZP564C186), mRNA	-1.38412	0.00406337	4798.31	3736.85
NM_030917	Homo sapiens FIP1 like 1 (S. cerevisiae) (FIP1L1), mRNA	1.47582	0.00557692	1811.57	2930.23
BC009872	Homo sapiens branched chain alpha-ketoacid dehydrogenase kinase, mRNA (cDNA clone MGC:16430 IMAGE:3944953), complete cds	-1.48571	0.00669376	3957.27	2663.56
NM_013250	Homo sapiens zinc finger protein 215 (ZNF215), mRNA	1.52601	0.00786952	57.0765	86.1648
NM_018172	Homo sapiens hypothetical protein FLJ10661 (FLJ10661), mRNA	-1.47985	0.000531584	611.478	412.819
NM_001375	Homo sapiens deoxyribonuclease II, lysosomal (DNASE2), mRNA	-1.55285	0.00335583	338.623	218.066
NM_003980	Homo sapiens microtubule-associated protein 7 (MAP7), mRNA	1.48422	0.00657833	211.708	317.517
NM_003184	Homo sapiens TAF2 RNA polymerase II, TATA box binding protein (TBP)-associated factor, 150kDa (TAF2), mRNA	2.00661	7.47085e-10	156.121	314.373
NM_022164	Homo sapiens lipocalin 7 (LCN7), mRNA	-1.92136	7.83085e-09	3205.64	1711.62
NM_021734	Homo sapiens solute carrier family 25 (mitochondrial deoxynucleotide carrier), member 19 (SLC25A19), mRNA	-1.82791	8.84273e-05	435.64	238.326
NM_024050	Homo sapiens cross-immune reaction antigen PCIA1 (PCIA1), mRNA	-1.33972	0.00973828	1077.66	804.246
NM_001275	Homo sapiens chromogranin A (parathyroid secretory protein 1) (CHGA), mRNA	-1.9348	0.000177596	133.778	69.1429
NM_001900	Homo sapiens cystatin D (CST5), mRNA	-2.41167	1.70214e-07	303.721	125.938
NM_024515	Homo sapiens hypothetical protein MGC4645 (MGC4645), mRNA	-1.45198	0.00117448	330.846	237.695
NM_012243	Homo sapiens solute carrier family 35 (UDP-N-acetylglucosamine (UDP-GlcNAc) transporter), member A3 (SLC35A3), mRNA	2.23009	0.00509064	21.3493	47.6108
A_23_P254288	Unknown	-2.0666	3.39079e-06	8891.76	4302.6
NM_005977	Homo sapiens ring finger protein (C3H2C3 type) 6 (RNF6), transcript variant 1, mRNA	2.04878	1.40139e-05	109.182	223.689
NM_003403	Homo sapiens YY1 transcription factor (YY1), mRNA	1.5151	0.00455245	3079.63	4665.96
NM_002874	Homo sapiens RAD23 homolog B (S. cerevisiae) (RAD23B), mRNA	1.42133	0.00188569	3442.32	4689.3
NM_006197	Homo sapiens pericentriolar material 1 (PCM1), mRNA	1.83702	7.52403e-05	129.49	224.594
NM_130807	Homo sapiens MOB1, Mps One Binder kinase activator-like 2A (yeast) (MOBKL2A), mRNA	-1.64381	0.000837209	1301.84	791.964
NM_016218	Homo sapiens polymerase (DNA directed) kappa (POLK), mRNA	2.20502	0.000597217	22.5426	49.3476
NM_005779	Homo sapiens lipoma HMGIC fusion partner-like 2 (LHFPL2), mRNA	1.64567	0.00503249	166.177	282.309
NM_032166	Homo sapiens three prime repair exonuclease 1 (TREX1), transcript variant 5, mRNA	-1.57955	5.33225e-05	176.798	114.074
NM_015690	Homo sapiens serine/threonine kinase 36 (fused homolog, Drosophila) (STK36), mRNA	-1.53448	0.00462264	271.088	176.664
NM_032285	Homo sapiens hypothetical protein MGC3207 (MGC3207), mRNA	-2.24461	5.37186e-07	452.961	201.799
NM_003632	Homo sapiens contactin associated protein 1 (CNTNAP1), mRNA	-1.57099	0.00527663	157.61	100.325
NM_033452	Homo sapiens tripartite motif-containing 47 (TRIM47), mRNA	-1.5299	0.00380614	928.555	606.938
NM_024658	Homo sapiens importin 4 (IPO4), mRNA	-1.55352	0.00275207	2013.4	1296.02
BC018095	Homo sapiens, clone IMAGE:4793786, mRNA	-1.66343	0.000688652	699.383	420.447
NM_052968	Homo sapiens apolipoprotein A-V (APOA5), mRNA	-2.37184	7.49463e-06	97.5505	41.1287
NM_006666	Homo sapiens RuvB-like 2 (E. coli) (RUVBL2), mRNA	-1.47621	0.00757365	3795.47	2571.09
NM_016079	Homo sapiens vacuolar protein sorting 24 (yeast) (VPS24), mRNA	1.34604	0.00862435	2113.28	3047.7
NM_002771	Homo sapiens protease, serine, 3 (mesotrypsin) (PRSS3), mRNA	-1.5375	0.00339921	1834.23	1192.99
NM_003533	Homo sapiens histone 1, H3i (HIST1H3I), mRNA	-2.05088	0.00152874	92.0757	44.8957
NM_181843	Homo sapiens nudix (nucleoside diphosphate linked moiety X)-type motif 8 (NUDT8), mRNA	-1.6137	0.00146924	507.496	314.492
NM_152789	Homo sapiens hypothetical protein MGC40405 (MGC40405), mRNA	1.52803	0.000178599	111.736	175.739
NM_001532	Homo sapiens solute carrier family 29 (nucleoside transporters), member 2 (SLC29A2), mRNA	-1.40261	0.00278524	81.3329	57.9601
NM_022900	Homo sapiens O-acetyltransferase (CAS1), mRNA	2.42321	0.000958149	11.4555	28.3008
NM_181746	Homo sapiens LAG1 longevity assurance homolog 2 (S. cerevisiae) (LASS2), transcript variant 1, mRNA	-1.57404	0.0020866	3160.7	2008.01
NM_030813	Homo sapiens suppressor of potassium transport defect 3 (SKD3), mRNA	-1.59975	0.00156397	645.27	403.357
NM_018023	Homo sapiens hypothetical protein FLJ10201 (FLJ10201), mRNA	1.61676	0.00117943	2322.66	3755.19
NM_022762	Homo sapiens hypothetical protein FLJ22318 (FLJ22318), mRNA	-1.52496	0.00433746	529.815	347.429
NM_005595	Homo sapiens nuclear factor I/A (NFIA), mRNA	1.70782	0.000359757	510.348	871.584
NM_031953	Homo sapiens sorting nexin 25 (SNX25), mRNA	1.66486	1.44808e-05	48.6663	80.7307
NM_032862	Homo sapiens tigger transposable element derived 5 (TIGD5), mRNA	-1.57795	0.00198906	2043.9	1295.29
NM_005926	Homo sapiens microfibrillar-associated protein 1 (MFAP1), mRNA	1.50183	0.00559155	749.438	1125.53
NM_019591	Homo sapiens zinc finger protein 26 (KOX 20) (ZNF26), mRNA	1.37125	0.00526087	52.1176	71.4548
NM_001892	Homo sapiens casein kinase 1, alpha 1 (CSNK1A1), mRNA	1.4132	0.00223567	4177.63	5944.72
NM_152292	Homo sapiens RNA (guanine-9-) methyltransferase domain containing 2 (RG9MTD2), mRNA	1.99173	0.000512352	42.1461	83.9435
NM_013239	Homo sapiens protein phosphatase 2A 48 kDa regulatory subunit (PR48), transcript variant 1, mRNA	-1.79129	0.000119925	1018.13	568.379
NM_145060	Homo sapiens chromosome 18 open reading frame 24 (C18orf24), mRNA	-1.97303	0.00179506	37.9018	21.1696
NM_015255	Homo sapiens chromosome 6 open reading frame 133 (C6orf133), mRNA	1.60918	0.00149476	334.968	539.024
NM_001219	Homo sapiens calumenin (CALU), mRNA	1.55729	0.00260501	2505.21	3901.33
NM_018316	Homo sapiens hypothetical protein FLJ11078 (FLJ11078), mRNA	-1.66387	0.00389778	131.503	79.0348
NM_012391	Homo sapiens SAM pointed domain containing ets transcription factor (SPDEF), mRNA	-1.96534	0.000202111	123.527	62.853
NM_016227	Homo sapiens chromosome 1 open reading frame 9 (C1orf9), mRNA	1.70822	0.000457826	215.101	367.44
AF159295	Homo sapiens serine/threonine protein kinase Kp78 splice variant CTAK75a mRNA, complete cds	2.2176	5.57892e-07	50813.6	112684
NM_000214	Homo sapiens jagged 1 (Alagille syndrome) (JAG1), mRNA	1.8275	7.18371e-05	1557.36	2846.08
NM_000927	Homo sapiens ATP-binding cassette, sub-family B (MDR/TAP), member 1 (ABCB1), mRNA	1.58431	0.0027341	12.9458	21.0301
NM_175924	Homo sapiens hypothetical protein MGC50831 (MGC50831), mRNA	-1.77773	0.000148656	761.011	428.081
NM_138375	Homo sapiens Cdk5 and Abl enzyme substrate 1 (CABLES1), mRNA	-1.86946	4.78041e-05	456.892	244.397
NM_004239	Homo sapiens thyroid hormone receptor interactor 11 (TRIP11), mRNA	1.49179	0.00784995	77.9027	115.897
AL136837	Homo sapiens mRNA; cDNA DKFZp434F142 (from clone DKFZp434F142); complete cds	-1.71098	0.00814066	133.913	76.4088
NM_016233	Homo sapiens peptidyl arginine deiminase, type III (PADI3), mRNA	-1.90336	3.67942e-05	444.052	233.3
NM_152326	Homo sapiens ankyrin repeat domain 9 (ANKRD9), mRNA	-1.74912	0.00021662	648.663	370.851
NM_006421	Homo sapiens brefeldin A-inhibited guanine nucleotide-exchange protein 1 (BIG1), mRNA	1.97311	2.32796e-05	158.593	312.922
NM_004896	Homo sapiens vacuolar protein sorting 26 (yeast) (VPS26), mRNA	1.69791	0.000423408	430.625	731.162
NM_015411	Homo sapiens sulfatase modifying factor 2 (SUMF2), mRNA	-1.62288	0.00109006	2003.05	1234.25
NM_025108	Homo sapiens hypothetical protein FLJ13909 (FLJ13909), mRNA	-2.11675	2.05791e-06	783.076	369.942
NM_022838	Homo sapiens hypothetical protein FLJ12969 (FLJ12969), mRNA	1.59126	0.00174006	401.561	638.987
NM_144582	Homo sapiens testis expressed gene 261 (TEX261), mRNA	-1.35424	0.00735634	867.747	625.942
NM_001640	Homo sapiens N-acylaminoacyl-peptide hydrolase (APEH), mRNA	-1.44253	0.00120158	10448.3	7534.9
NM_032846	Homo sapiens RAB2B, member RAS oncogene family (RAB2B), mRNA	-1.77441	0.000172611	514.717	290.077
NM_014694	Homo sapiens KIAA0605 gene product (KIAA0605), mRNA	-4.65559	0.00137683	32.0968	6.89425
NM_005192	Homo sapiens cyclin-dependent kinase inhibitor 3 (CDK2-associated dual specificity phosphatase) (CDKN3), mRNA	-1.68744	0.000487397	841.565	498.723
NM_024105	Homo sapiens asparagine-linked glycosylation 12 homolog (yeast, alpha-1,6-mannosyltransferase) (ALG12), mRNA	-1.5549	0.00421526	178.779	114.977
NM_001294	Homo sapiens cleft lip and palate associated transmembrane protein 1 (CLPTM1), mRNA	-1.79531	0.000116827	680.782	379.201
NM_018453	Homo sapiens chromosome 14 open reading frame 11 (C14orf11), mRNA	1.48166	0.00706643	1765.42	2615.74
NM_006506	Homo sapiens RAS p21 protein activator 2 (RASA2), mRNA	2.26343	1.99264e-06	22.8164	51.8421
NM_012145	Homo sapiens deoxythymidylate kinase (thymidylate kinase) (DTYMK), mRNA	-1.61374	9.91132e-05	11095.8	7570.82
NM_004539	Homo sapiens asparaginyl-tRNA synthetase (NARS), mRNA	1.77119	0.000151227	1002.66	1775.91
NM_000372	Homo sapiens tyrosinase (oculocutaneous albinism IA) (TYR), mRNA	-4.40459	4.94115e-07	44.0297	11.3976
NM_007371	Homo sapiens bromodomain containing 3 (BRD3), mRNA	-1.49751	0.00035814	952.333	632.149
NM_152542	Homo sapiens hypothetical protein DKFZp761G058 (DKFZp761G058), mRNA	1.88075	0.000232611	67.5962	127.132
NM_207324	Homo sapiens hypothetical protein LOC147650 (LOC147650), mRNA	-1.47619	0.00826968	58.1591	39.7333
NM_017724	Homo sapiens leucine rich repeat (in FLII) interacting protein 2 (LRRFIP2), mRNA	1.57036	0.00219432	1397.93	2195.25
NM_006504	Homo sapiens protein tyrosine phosphatase, receptor type, E (PTPRE), transcript variant 1, mRNA	1.56018	8.44005e-05	691.181	1139.63
NM_032872	Homo sapiens synaptotagmin-like 1 (SYTL1), mRNA	-1.67457	1.25875e-05	751.603	441.142
NM_017727	Homo sapiens hypothetical protein FLJ20254 (FLJ20254), mRNA	-1.6979	0.000498178	353.204	208.024
NM_001723	Homo sapiens bullous pemphigoid antigen 1, 230/240kDa (BPAG1), transcript variant 1e, mRNA	1.69094	0.000462479	488.086	825.322
NM_016019	Homo sapiens LUC7-like 2 (S. cerevisiae) (LUC7L2), mRNA	1.4218	0.00186729	305.677	438.123
NM_020961	Homo sapiens KIAA1627 protein (KIAA1627), mRNA	1.93884	0.000147926	74.6194	144.675
NM_015702	Homo sapiens chromosome 2 open reading frame 25 (C2orf25), mRNA	1.5237	0.00406116	6733.27	10259.5
NM_138387	Homo sapiens glucose 6 phosphatase, catalytic, 3 (G6PC3), mRNA	-1.69405	0.000557081	302.261	178.425
NM_021825	Homo sapiens hypothetical protein MDS025 (MDS025), mRNA	1.46899	0.000923089	1061.85	1639.82
NM_022457	Homo sapiens constitutive photomorphogenic protein (COP1), mRNA	1.40051	0.00290881	2337.12	3238.03
NM_002276	Homo sapiens keratin 19 (KRT19), mRNA	2.46173	3.77128e-08	42605.8	104884
NM_003248	Homo sapiens thrombospondin 4 (THBS4), mRNA	-2.03282	0.00274373	65.8978	32.4169
NM_002372	Homo sapiens mannosidase, alpha, class 2A, member 1 (MAN2A1), mRNA	1.78816	2.79124e-07	428.513	756.904
NM_007043	Homo sapiens HIV-1 rev binding protein 2 (HRB2), mRNA	2.68947	3.08533e-08	137.607	342.924
NM_014382	Homo sapiens ATPase, Ca++ transporting, type 2C, member 1 (ATP2C1), mRNA	1.74307	0.000218867	1434.73	2500.84
NM_025209	Homo sapiens enhancer of polycomb homolog 1 (Drosophila) (EPC1), mRNA	2.14171	1.61345e-05	60.3434	129.238
NM_003304	Homo sapiens transient receptor potential cation channel, subfamily C, member 1 (TRPC1), mRNA	2.43808	4.44695e-06	64.9518	158.357
NM_003414	Homo sapiens zinc finger protein 267 (ZNF267), transcript variant 498723, mRNA	2.77556	3.47851e-07	53.3285	148.016
NM_004071	Homo sapiens CDC-like kinase 1 (CLK1), mRNA	1.74176	0.000142399	159.041	268.167
NM_018098	Homo sapiens epithelial cell transforming sequence 2 oncogene (ECT2), mRNA	1.51919	0.000218855	143.726	215.056
NM_012127	Homo sapiens CDKN1A interacting zinc finger protein 1 (CIZ1), mRNA	-1.46066	0.000811293	1786.28	1235.93
NM_006417	Homo sapiens interferon-induced protein 44 (IFI44), mRNA	2.32309	3.54403e-07	153.589	356.8
NM_153334	Homo sapiens scavenger receptor class F, member 2 (SCARF2), transcript variant 1, mRNA	-1.61315	0.00133835	1454.93	870.146
NM_005054	Homo sapiens RAN binding protein 2-like 1 (RANBP2L1), transcript variant 1, mRNA	2.11022	1.1768e-05	79.54	162.541
NM_001610	Homo sapiens acid phosphatase 2, lysosomal (ACP2), mRNA	-1.73522	1.14683e-05	100.315	57.5454
NM_032843	Homo sapiens fibrinogen C domain containing 1 (FIBCD1), mRNA	-1.71416	0.00243115	146.634	85.5426
NM_001654	Homo sapiens v-raf murine sarcoma 3611 viral oncogene homolog 1 (ARAF1), mRNA	-1.58279	0.00193995	820.265	518.241
NM_006243	Homo sapiens protein phosphatase 2, regulatory subunit B (B56), alpha isoform (PPP2R5A), mRNA	1.36755	0.00566182	648.134	822.131
NM_005402	Homo sapiens v-ral simian leukemia viral oncogene homolog A (ras related) (RALA), mRNA	1.51351	0.00672481	902.535	1468.75
NM_032823	Homo sapiens chromosome 9 open reading frame 3 (C9orf3), mRNA	-1.41743	0.0020464	992.622	700.198
NM_000262	Homo sapiens N-acetylgalactosaminidase, alpha- (NAGA), mRNA	-1.78736	0.00154554	123.772	69.2482
NM_004713	Homo sapiens serologically defined colon cancer antigen 1 (SDCCAG1), mRNA	2.80408	7.97511e-20	145.685	401.143
NM_015230	Homo sapiens centaurin, delta 1 (CENTD1), transcript variant 1, mRNA	2.416	3.00759e-07	93.8299	226.693
NM_001270	Homo sapiens chromodomain helicase DNA binding protein 1 (CHD1), mRNA	2.64907	3.06746e-06	51.3713	136.086
NM_015296	Homo sapiens dedicator of cytokinesis 9 (DOCK9), mRNA	1.77154	0.000158672	376.371	666.754
NM_032138	Homo sapiens kelch repeat and BTB (POZ) domain containing 7 (KBTBD7), mRNA	1.69423	0.00383393	61.2167	103.715
NM_002082	Homo sapiens G protein-coupled receptor kinase 6 (GRK6), mRNA	-1.56394	0.00238876	2367.7	1513.93
NM_018146	Homo sapiens putative RNA methyltransferase (FLJ10581), mRNA	-1.60852	0.00133222	1371.61	852.715
NM_005829	Homo sapiens adaptor-related protein complex 3, sigma 2 subunit (AP3S2), mRNA	-1.43308	0.00533551	3002.53	2346.39
NM_004629	Homo sapiens Fanconi anemia, complementation group G (FANCG), mRNA	-1.59675	0.0015416	2816.05	1763.61
NM_031433	Homo sapiens membrane frizzled-related protein (MFRP), mRNA	-2.08481	0.000600846	100.129	48.028
NM_002719	Homo sapiens protein phosphatase 2, regulatory subunit B (B56), gamma isoform (PPP2R5C), transcript variant 1, mRNA	1.61241	0.00126476	731.785	1179.94
NM_024628	Homo sapiens solute carrier family 12 (potassium/chloride transporters), member 8 (SLC12A8), mRNA	-1.87449	0.00346021	64.6391	34.4836
NM_004169	Homo sapiens serine hydroxymethyltransferase 1 (soluble) (SHMT1), transcript variant 1, mRNA	-1.74904	7.75196e-07	239.707	138.299
NM_138288	Homo sapiens chromosome 14 open reading frame 147 (C14orf147), mRNA	2.04491	4.43797e-06	2002.15	4094.21
NM_022778	Homo sapiens hypothetical protein DKFZp434L0117 (DKFZP434L0117), mRNA	-1.75259	0.000672692	158.464	90.4168
NM_175061	Homo sapiens juxtaposed with another zinc finger gene 1 (JAZF1), mRNA	1.77033	0.00142314	56.1539	99.4111
NM_014826	Homo sapiens CDC42 binding protein kinase alpha (DMPK-like) (CDC42BPA), transcript variant A, mRNA	2.39037	3.40395e-05	47.0927	112.569
NM_133631	Homo sapiens roundabout, axon guidance receptor, homolog 1 (Drosophila) (ROBO1), transcript variant 2, mRNA	1.67947	0.000486064	119.651	201.048
NM_004618	Homo sapiens topoisomerase (DNA) III alpha (TOP3A), mRNA	-1.55161	0.00410982	241.47	155.625
NM_005163	Homo sapiens v-akt murine thymoma viral oncogene homolog 1 (AKT1), mRNA	-1.66038	7.40559e-06	681.503	409.995
NM_032048	Homo sapiens elastin microfibril interfacer 2 (EMILIN2), mRNA	-1.64648	0.00347572	162.186	98.5049
NM_005493	Homo sapiens RAN binding protein 9 (RANBP9), mRNA	1.35475	0.00728322	817.951	1198.26
AL390151	Homo sapiens mRNA; cDNA DKFZp547O146 (from clone DKFZp547O146)	1.84433	5.79956e-05	906.361	1671.63
NM_017768	Homo sapiens hypothetical protein FLJ20331 (FLJ20331), mRNA	3.14351	1.16016e-08	54.2799	170.629
NM_003453	Homo sapiens zinc finger protein 198 (ZNF198), mRNA	2.17634	3.42057e-06	103.304	224.825
NM_015323	Homo sapiens KIAA0776 (KIAA0776), mRNA	2.33987	1.32849e-06	80.3028	187.898
NM_017676	Homo sapiens hypothetical protein FLJ20125 (FLJ20125), mRNA	2.43683	4.39192e-07	62.9343	153.36
NM_000532	Homo sapiens propionyl Coenzyme A carboxylase, beta polypeptide (PCCB), mRNA	-1.37469	0.00491167	1273.06	922.49
NM_178026	Homo sapiens gamma-glutamyltransferase-like 3 (GGTL3), transcript variant 3, mRNA	-1.46578	0.000725166	125.672	85.2299
NM_012147	Homo sapiens double homeobox, 2 (DUX2), mRNA	-5.19696	0.00477268	28.6043	5.50404
NM_001809	Homo sapiens centromere protein A, 17kDa (CENPA), mRNA	-1.53292	0.00687882	161.225	105.174
NM_005502	Homo sapiens ATP-binding cassette, sub-family A (ABC1), member 1 (ABCA1), mRNA	2.23329	2.26394e-06	153.709	363.638
NM_001928	Homo sapiens D component of complement (adipsin) (DF), mRNA	-2.20458	7.2028e-07	973.967	441.792
NM_175068	Homo sapiens keratin 6 irs3 (K6IRS3), mRNA	-2.33116	1.49497e-05	124.111	53.24
NM_004774	Homo sapiens PPAR binding protein (PPARBP), mRNA	1.9762	1.20124e-05	450.449	890.18
NM_002809	Homo sapiens proteasome (prosome, macropain) 26S subunit, non-ATPase, 3 (PSMD3), mRNA	-1.37843	0.00647328	9370.22	7074.06
NM_144591	Homo sapiens chromosome 10 open reading frame 32 (C10orf32), mRNA	1.58547	4.6283e-05	202.261	319.918
NM_014445	Homo sapiens stress-associated endoplasmic reticulum protein 1 (SERP1), mRNA	1.50791	0.000283085	1041.77	1680.74
NM_014494	Homo sapiens trinucleotide repeat containing 6 (TNRC6), mRNA	1.54098	0.0040744	195.325	300.992
NM_004900	Homo sapiens apolipoprotein B mRNA editing enzyme, catalytic polypeptide-like 3B (APOBEC3B), mRNA	-1.5599	0.00846379	142.668	91.4599
NM_002415	Homo sapiens macrophage migration inhibitory factor (glycosylation-inhibiting factor) (MIF), mRNA	1.7711	4.36573e-07	53100.3	93470.4
NM_017822	Homo sapiens hypothetical protein FLJ20436 (FLJ20436), mRNA	-1.50891	0.00735024	193.788	128.429
NM_003729	Homo sapiens RNA terminal phosphate cyclase domain 1 (RTCD1), mRNA	1.69088	0.000437499	2252.19	3808.18
NM_000254	Homo sapiens 5-methyltetrahydrofolate-homocysteine methyltransferase (MTR), mRNA	2.27293	1.90139e-11	303.216	660.727
NM_002996	Homo sapiens chemokine (C-X3-C motif) ligand 1 (CX3CL1), mRNA	-1.72002	3.84681e-06	730.192	458.139
NM_013330	Homo sapiens non-metastatic cells 7, protein expressed in (nucleoside-diphosphate kinase) (NME7), transcript variant 1, mRNA	1.56399	0.00244954	575.176	899.568
NM_000993	Homo sapiens ribosomal protein L31 (RPL31), mRNA	1.3809	0.00433663	65286.1	90378.9
NM_005984	Homo sapiens solute carrier family 25 (mitochondrial carrier; citrate transporter), member 1 (SLC25A1), mRNA	-1.46949	0.00830736	2181.59	1484.6
NM_018490	Homo sapiens G protein-coupled receptor 48 (GPR48), mRNA	1.61036	6.54417e-05	14790.3	21190.6
NM_032410	Homo sapiens hook homolog 3 (Drosophila) (HOOK3), mRNA	2.92762	1.84909e-06	25.048	70.012
NM_015341	Homo sapiens barren homolog (Drosophila) (BRRN1), mRNA	-1.55661	0.00368871	348.093	223.622
NM_014711	Homo sapiens CP110 protein (CP110), mRNA	1.66813	0.00701709	27.2948	44.0767
NM_178820	Homo sapiens F-box only protein 27 (FBXO27), mRNA	-2.83189	2.5659e-06	93.128	32.8855
NM_018120	Homo sapiens armadillo repeat containing protein (FLJ10511), mRNA	2.17306	9.80553e-07	577.832	1255.66
NM_018677	Homo sapiens acetyl-Coenzyme A synthetase 2 (ADP forming) (ACAS2), transcript variant 1, mRNA	-1.37017	0.00537529	2597.18	1818.3
NM_006609	Homo sapiens mitogen-activated protein kinase kinase kinase 2 (MAP3K2), mRNA	1.81729	1.30304e-06	38.6455	70.4193
NM_016496	Homo sapiens hypothetical protein LOC51257 (LOC51257), mRNA	-1.57612	5.78653e-05	448.664	282.253
NM_031909	Homo sapiens C1q and tumor necrosis factor related protein 4 (C1QTNF4), mRNA	-5.5669	0.000147607	42.1477	7.57113
NM_020453	Homo sapiens ATPase, Class V, type 10D (ATP10D), mRNA	1.62411	1.81506e-05	183.561	297.23
NM_005357	Homo sapiens lipase, hormone-sensitive (LIPE), mRNA	-1.60395	0.00140285	2575.03	1605.43
NM_178449	Homo sapiens tuberoinfundibular 39 residue protein precursor (TIP39), mRNA	-1.62949	0.00285897	167.375	102.716
NM_007347	Homo sapiens adaptor-related protein complex 4, epsilon 1 subunit (AP4E1), mRNA	1.61536	0.00336377	68.59	107.976
NM_002710	Homo sapiens protein phosphatase 1, catalytic subunit, gamma isoform (PPP1CC), mRNA	1.36649	0.00578198	3633.34	5015.02
AJ002425	Homo sapiens mRNA for p65 protein	-2.12084	2.10021e-06	563.482	265.688
NM_182961	Homo sapiens spectrin repeat containing, nuclear envelope 1 (SYNE1), transcript variant longest, mRNA	2.0952	0.00438401	22.8131	47.798
NM_004888	Homo sapiens ATPase, H+ transporting, lysosomal 13kDa, V1 subunit G isoform 1 (ATP6V1G1), mRNA	1.55767	0.00258907	16277.6	25355.2
NM_174934	Homo sapiens sodium channel, voltage-gated, type IV, beta (SCN4B), mRNA	-1.8245	7.93126e-05	815.512	446.979
NM_003629	Homo sapiens phosphoinositide-3-kinase, regulatory subunit, polypeptide 3 (p55, gamma) (PIK3R3), mRNA	2.46573	1.77265e-06	42.0348	101.568
NM_002593	Homo sapiens procollagen C-endopeptidase enhancer (PCOLCE), mRNA	-1.56838	0.00986104	119.881	76.4361
NM_032970	Homo sapiens SEC22 vesicle trafficking protein-like 3 (S. cerevisiae) (SEC22L3), transcript variant 1, mRNA	-1.37934	0.00447492	753.134	554.629
NM_015172	Homo sapiens HBxAg transactivated protein 2 (XTP2), mRNA	1.65434	0.000151687	485.082	803.388
NM_052886	Homo sapiens mal, T-cell differentiation protein 2 (MAL2), mRNA	1.60603	0.00141465	528.185	848.282
NM_175866	Homo sapiens kinase interacting with leukemia-associated gene (stathmin) (KIS), mRNA	1.61151	0.00973956	209.187	371.689
NM_018204	Homo sapiens cytoskeleton associated protein 2 (CKAP2), mRNA	1.63857	0.000978058	113.086	184.964
NM_005765	Homo sapiens ATPase, H+ transporting, lysosomal accessory protein 2 (ATP6AP2), mRNA	1.82293	7.59643e-05	1631.12	2973.41
NM_006660	Homo sapiens ClpX caseinolytic protease X homolog (E. coli) (CLPX), mRNA	1.81805	9.17232e-05	350.214	636.709
NM_020832	Homo sapiens KIAA1441 protein (KIAA1441), mRNA	-1.69096	0.000897505	218.489	129.21
NM_024040	Homo sapiens CUE domain containing 2 (CUEDC2), mRNA	-1.43137	0.00152483	4058.33	2938.55
NM_138412	Homo sapiens retinol dehydrogenase 13 (all-trans and 9-cis) (RDH13), mRNA	-1.69128	0.000536658	354.219	209.438
NM_015344	Homo sapiens leptin receptor overlapping transcript-like 1 (LEPROTL1), mRNA	1.54046	0.00338965	663.746	1022.47
NM_005655	Homo sapiens TGFB inducible early growth response (TIEG), mRNA	1.80069	0.000102519	1159.86	2088.55
NM_002182	Homo sapiens interleukin 1 receptor accessory protein (IL1RAP), transcript variant 1, mRNA	1.94523	3.61944e-08	194.026	419.471
NM_020899	Homo sapiens zinc finger and BTB domain containing 4 (ZBTB4), mRNA	1.50378	0.00531006	1255.95	1888.67
NM_000416	Homo sapiens interferon gamma receptor 1 (IFNGR1), mRNA	1.77943	0.000135816	1007.28	1792.39
NM_022908	Homo sapiens hypothetical protein FLJ12442 (FLJ12442), mRNA	-1.54506	0.00306899	3296.44	2133.53
NM_005602	Homo sapiens claudin 11 (oligodendrocyte transmembrane protein) (CLDN11), mRNA	-2.70086	2.39766e-08	878.137	342.923
NM_144721	Homo sapiens THAP domain containing 6 (THAP6), mRNA	1.39686	0.00313528	41.9371	58.6166
NM_003581	Homo sapiens NCK adaptor protein 2 (NCK2), mRNA	-1.56534	0.00352746	192.324	122.864
NM_012311	Homo sapiens KIN, antigenic determinant of recA protein homolog (mouse) (KIN), mRNA	1.61726	2.14616e-05	171.42	281.325
NM_016111	Homo sapiens KIAA0683 gene product (KIAA0683), mRNA	-1.6708	0.000628736	488.554	292.407
NM_013445	Homo sapiens glutamate decarboxylase 1 (brain, 67kDa) (GAD1), transcript variant GAD25, mRNA	-1.79736	0.000110802	1236.15	687.756
NM_003780	Homo sapiens UDP-Gal:betaGlcNAc beta 1,4- galactosyltransferase, polypeptide 2 (B4GALT2), transcript variant 2, mRNA	-1.61608	0.000634027	2652.85	1722.13
NM_181523	Homo sapiens phosphoinositide-3-kinase, regulatory subunit, polypeptide 1 (p85 alpha) (PIK3R1), transcript variant 1, mRNA	1.69864	0.00022525	64.2622	109.153
NM_080611	Homo sapiens dual specificity phosphatase-like 15 (DUSP15), transcript variant 1, mRNA	-2.16093	1.18027e-06	962.626	445.468
NM_024641	Homo sapiens mannosidase, endo-alpha (MANEA), mRNA	2.16504	3.95568e-06	23.4415	50.69
NM_003028	Homo sapiens SHB (Src homology 2 domain containing) adaptor protein B (SHB), mRNA	-1.55186	0.000102643	934.608	604.586
NM_012330	Homo sapiens MYST histone acetyltransferase (monocytic leukemia) 4 (MYST4), mRNA	2.26404	1.39419e-05	13.4814	29.1374
NM_007046	Homo sapiens elastin microfibril interfacer 1 (EMILIN1), mRNA	-1.5821	0.00476052	149.405	94.4346
NM_005391	Homo sapiens pyruvate dehydrogenase kinase, isoenzyme 3 (PDK3), mRNA	-1.69046	0.000719426	285.141	168.677
NM_002616	Homo sapiens period homolog 1 (Drosophila) (PER1), mRNA	-1.83232	6.75743e-05	1993.49	1087.96
NM_004526	Homo sapiens MCM2 minichromosome maintenance deficient 2, mitotin (S. cerevisiae) (MCM2), mRNA	-1.87144	4.11147e-05	1903.35	1017.06
NM_133433	Unknown	1.83553	0.00142797	69.4852	127.543
NM_005348	Homo sapiens heat shock 90kDa protein 1, alpha (HSPCA), mRNA	1.8308	9.02543e-08	5596.18	10763
NM_002245	Homo sapiens potassium channel, subfamily K, member 1 (KCNK1), mRNA	1.55737	0.00261055	1241.82	1933.98
NM_021826	Homo sapiens hypothetical protein FLJ13149 (FLJ13149), mRNA	1.53116	0.0037427	748.374	1145.88
NM_001914	Homo sapiens cytochrome b-5 (CYB5), mRNA	-1.47823	0.00737902	5904.62	3994.39
NM_138349	Homo sapiens hypothetical protein BC004507 (LOC90313), mRNA	-1.75241	7.10324e-07	337.992	192.635
NM_024954	Homo sapiens hypothetical protein FLJ11807 (FLJ11807), mRNA	-1.47199	0.00804814	1735.86	1179.27
NM_006577	Homo sapiens UDP-GlcNAc:betaGal beta-1,3-N-acetylglucosaminyltransferase 1 (B3GNT1), transcript variant 1, mRNA	1.9259	3.20583e-05	154.903	298.326
NM_006154	Homo sapiens neural precursor cell expressed, developmentally down-regulated 4 (NEDD4), mRNA	1.91337	1.11494e-06	90.6662	176.042
NM_000765	Homo sapiens cytochrome P450, family 3, subfamily A, polypeptide 7 (CYP3A7), mRNA	-1.82037	0.000111306	223.659	122.865
NM_001070	Homo sapiens tubulin, gamma 1 (TUBG1), mRNA	-1.6121	0.00127541	1383.47	858.177
BC004960	Homo sapiens hypothetical protein MGC10955, mRNA (cDNA clone MGC:10955 IMAGE:3632495), complete cds	-2.41614	6.79725e-08	791.058	327.406
NM_032883	Homo sapiens chromosome 20 open reading frame 100 (C20orf100), mRNA	-1.54393	0.00667877	142.187	92.0939
NM_005884	Homo sapiens p21(CDKN1A)-activated kinase 4 (PAK4), mRNA	-1.47241	0.00848365	616.475	418.684
NM_018115	Homo sapiens SDA1 domain containing 1 (SDAD1), mRNA	2.02608	5.43884e-05	104.119	233.552
NM_002293	Homo sapiens laminin, gamma 1 (formerly LAMB2) (LAMC1), mRNA	1.53945	0.00330274	2619.3	4032.28
NM_003082	Homo sapiens small nuclear RNA activating complex, polypeptide 1, 43kDa (SNAPC1), mRNA	1.6095	0.00144948	318.991	513.418
AK074161	Homo sapiens mRNA for FLJ00234 protein	-2.01374	7.09271e-05	132.658	65.8765
NM_017615	Homo sapiens chromosome 10 open reading frame 86 (C10orf86), mRNA	-1.4175	0.0020437	2670.8	2027.05
NM_033413	Homo sapiens hypothetical gene MGC16309 (MGC16309), mRNA	-2.28933	0.00373681	54.3379	23.7353
NM_017845	Homo sapiens COMM domain containing 8 (COMMD8), mRNA	1.76302	0.000167509	1630.1	2873.91
NM_178140	Homo sapiens PDZ domain containing 3 (PDZK3), transcript variant 1, mRNA	1.93535	6.39468e-05	115.034	222.63
NM_000321	Homo sapiens retinoblastoma 1 (including osteosarcoma) (RB1), mRNA	1.89592	1.56533e-08	334.862	637.33
NM_015235	Homo sapiens cleavage stimulation factor, 3' pre-RNA, subunit 2, 64kDa, tau variant (CSTF2T), mRNA	1.78253	0.000241449	140.11	252.841
NM_001547	Homo sapiens interferon-induced protein with tetratricopeptide repeats 2 (IFIT2), mRNA	2.05132	0.000111117	33.6255	68.6802
NM_030928	Homo sapiens DNA replication factor (CDT1), mRNA	-2.17067	7.36269e-12	2573.05	1272.46
NM_014962	Homo sapiens BTB (POZ) domain containing 3 (BTBD3), transcript variant 1, mRNA	1.55915	8.65054e-05	121.694	193.092
NM_002013	Homo sapiens FK506 binding protein 3, 25kDa (FKBP3), mRNA	1.49364	0.00605229	1685.68	2517.79
NM_018410	Homo sapiens hypothetical protein DKFZp762E1312 (DKFZp762E1312), mRNA	-2.53921	4.91787e-08	337.178	132.788
NM_025133	Homo sapiens F-box only protein 11 (FBXO11), transcript variant 1, mRNA	1.76997	0.000154987	718.725	1272.12
NM_016354	Homo sapiens solute carrier organic anion transporter family, member 4A1 (SLCO4A1), mRNA	-1.96266	0.000435784	114.733	58.4576
NM_005481	Homo sapiens thyroid hormone receptor associated protein 5 (THRAP5), mRNA	-1.79702	0.000119099	617.675	343.722
NM_012235	Homo sapiens SREBP CLEAVAGE-ACTIVATING PROTEIN (SCAP), mRNA	-1.45935	0.00942499	4217.19	2889.76
NM_018298	Homo sapiens mucolipin 3 (MCOLN3), mRNA	2.80029	0.00210127	13.6693	38.278
NM_003527	Homo sapiens histone 1, H2bo (HIST1H2BO), mRNA	-1.88521	3.47147e-05	1034.09	548.529
NM_016647	Homo sapiens mesenchymal stem cell protein DSCD75 (LOC51337), mRNA	-2.34976	4.14176e-07	296.255	126.079
NM_024408	Homo sapiens Notch homolog 2 (Drosophila) (NOTCH2), mRNA	1.50274	0.00535113	4584.88	6889.91
NM_144643	Homo sapiens hypothetical protein FLJ30655 (FLJ30655), mRNA	4.13543	8.57952e-13	18.7774	77.3776
NM_022736	Homo sapiens hypothetical protein FLJ14153 (FLJ14153), mRNA	1.50465	0.00522916	1739.68	2617.61
NM_000431	Homo sapiens mevalonate kinase (mevalonic aciduria) (MVK), mRNA	-1.51149	0.00498968	625.722	413.976
NM_024771	Homo sapiens hypothetical protein FLJ13848 (FLJ13848), mRNA	-1.38852	0.00371668	65.9121	47.4647
NM_016073	Homo sapiens hepatoma-derived growth factor, related protein 3 (HDGFRP3), mRNA	1.50094	0.00549722	1343.84	2017.03
NM_182641	Homo sapiens fetal Alzheimer antigen (FALZ), transcript variant 1, mRNA	1.87417	0.00111771	62.241	116.65
NM_005557	Homo sapiens keratin 16 (focal non-epidermolytic palmoplantar keratoderma) (KRT16), mRNA	-1.42593	0.00171119	7217.24	5172.45
NM_012328	Homo sapiens DnaJ (Hsp40) homolog, subfamily B, member 9 (DNAJB9), mRNA	1.81791	8.18534e-05	955.687	1737.35
NM_018368	Homo sapiens chromosome 6 open reading frame 209 (C6orf209), mRNA	1.53845	0.00335819	1291.21	1986.46
NM_014633	Homo sapiens SH2 domain binding protein 1 (tetratricopeptide repeat containing) (SH2BP1), mRNA	1.46234	0.00923309	579.335	847.185
NM_006246	Homo sapiens protein phosphatase 2, regulatory subunit B (B56), epsilon isoform (PPP2R5E), mRNA	1.78093	0.000132488	1163.1	2071.39
NM_080626	Homo sapiens BRI3 binding protein (BRI3BP), mRNA	-1.60636	2.79784e-05	1104.22	732.351
NM_019071	Homo sapiens inhibitor of growth family, member 3 (ING3), transcript variant 1, mRNA	1.61787	0.0014617	173.68	280.992
NM_019044	Homo sapiens hypothetical protein FLJ10996 (FLJ10996), mRNA	1.60495	0.00286803	78.4852	126.127
NM_021211	Homo sapiens transposon-derived Buster1 transposase-like protein (LOC58486), mRNA	1.80951	5.7131e-05	280.723	523.328
NM_152272	Homo sapiens hypothetical protein MGC29816 (MGC29816), mRNA	-1.43996	0.00126948	783.623	562.438
NM_012280	Homo sapiens FtsJ homolog 1 (E. coli) (FTSJ1), transcript variant 1, mRNA	-1.59149	0.00167424	1518.1	953.89
NM_018081	Homo sapiens hypothetical protein FLJ10385 (FLJ10385), mRNA	-2.07443	9.39689e-06	184.269	88.8287
NM_020999	Homo sapiens neurogenin 3 (NEUROG3), mRNA	-1.85762	4.82953e-05	2682.96	1444.3
NM_000610	Homo sapiens CD44 antigen (homing function and Indian blood group system) (CD44), mRNA	1.40483	0.00266048	36480.6	51227.9
NM_004859	Homo sapiens clathrin, heavy polypeptide (Hc) (CLTC), mRNA	1.74011	0.000226363	10608.3	18459.6
NM_003534	Homo sapiens histone 1, H3g (HIST1H3G), mRNA	-2.00084	8.34265e-06	689.434	344.571
NM_139169	Homo sapiens TruB pseudouridine (psi) synthase homolog 1 (E. coli) (TRUB1), mRNA	1.70689	0.000575557	204.166	348.489
NM_148965	Homo sapiens tumor necrosis factor receptor superfamily, member 25 (TNFRSF25), transcript variant 1, mRNA	1.56038	0.00249851	5625.89	8778.53
NM_000402	Homo sapiens glucose-6-phosphate dehydrogenase (G6PD), nuclear gene encoding mitochondrial protein, mRNA	-1.60274	0.00155783	474.796	296.239
NM_001214	Homo sapiens chromosome 16 open reading frame 3 (C16orf3), mRNA	-1.90746	3.00918e-05	569.063	298.336
NM_024333	Homo sapiens fibronectin type 3 and SPRY (spla, ryanodine) domain containing (with coiled-coil motif) 1 (FSD1), mRNA	-3.11945	1.59621e-08	134.263	43.0408
NM_001379	Homo sapiens DNA (cytosine-5-)-methyltransferase 1 (DNMT1), mRNA	-1.61644	0.00157496	349.715	216.349
NM_007269	Homo sapiens syntaxin binding protein 3 (STXBP3), mRNA	2.69803	5.20735e-09	229.139	618.224
NM_002439	Homo sapiens mutS homolog 3 (E. coli) (MSH3), mRNA	1.49478	0.000380795	177.637	266.443
NM_022107	Homo sapiens G-protein signalling modulator 3 (AGS3-like, C. elegans) (GPSM3), mRNA	-1.4518	0.000983722	1087.23	748.095
NM_130901	Homo sapiens chromosome 15 open reading frame 16 (C15orf16), mRNA	-1.68431	1.80807e-05	343.188	204.687
NM_004260	Homo sapiens RecQ protein-like 4 (RECQL4), mRNA	-2.23461	5.92305e-07	522.627	233.878
NM_006630	Homo sapiens zinc finger protein 234 (ZNF234), mRNA	2.53435	4.34848e-08	181.577	460.18
NM_138432	Homo sapiens serine dehydratase-like (SDSL), mRNA	-1.46198	0.00927202	1060.42	725.332
NM_001552	Homo sapiens insulin-like growth factor binding protein 4 (IGFBP4), mRNA	-1.58157	0.00213585	596.083	376.892
NM_003151	Homo sapiens signal transducer and activator of transcription 4 (STAT4), mRNA	1.69358	0.0014411	65.6317	109.659
NM_018135	Homo sapiens mitochondrial ribosomal protein S18A (MRPS18A), nuclear gene encoding mitochondrial protein, mRNA	-1.59563	0.00156294	4321.15	2708.11
NM_006947	Homo sapiens signal recognition particle 72kDa (SRP72), mRNA	1.4939	0.000388431	2867.89	4563.88
NM_174908	Homo sapiens chromosome 3 open reading frame 6 (C3orf6), transcript variant 1, mRNA	1.6272	0.00103416	866.157	1409.41
AY358101	Homo sapiens clone DNA108695 Wpep3002 (UNQ3002) mRNA, complete cds	-2.50288	0.000605123	71.7403	28.6632
NM_006176	Homo sapiens neurogranin (protein kinase C substrate, RC3) (NRGN), mRNA	-1.76281	0.000259377	352.403	199.91
NM_002704	Homo sapiens pro-platelet basic protein (chemokine (C-X-C motif) ligand 7) (PPBP), mRNA	1.65874	0.00669984	52.9883	87.8938
NM_032560	Homo sapiens KIAA2010 (KIAA2010), transcript variant 1, mRNA	1.49715	0.00602232	808.302	1140.18
NM_002583	Homo sapiens PRKC, apoptosis, WT1, regulator (PAWR), mRNA	1.54378	0.00314805	792.366	1223.23
NM_153816	Homo sapiens sorting nexin 14 (SNX14), transcript variant 1, mRNA	1.83863	6.16837e-05	2431.95	4471.45
NM_019079	Homo sapiens hypothetical protein FLJ10884 (FLJ10884), mRNA	1.90358	0.00932126	30.5183	58.0941
NM_006644	Homo sapiens heat shock 105kDa/110kDa protein 1 (HSPH1), mRNA	1.77659	0.000140422	1086.91	1930.99
NM_173575	Homo sapiens serine/threonine kinase 32C (STK32C), mRNA	-2.30969	3.34704e-07	314.153	136.015
NM_007188	Homo sapiens ATP-binding cassette, sub-family B (MDR/TAP), member 8 (ABCB8), nuclear gene encoding mitochondrial protein, mRNA	-1.70859	0.000712822	225.763	132.134
NM_024622	Homo sapiens hypothetical protein FLJ21901 (FLJ21901), mRNA	1.5406	0.00425499	212.617	327.556
NM_021640	Homo sapiens chromosome 12 open reading frame 10 (C12orf10), mRNA	-1.63351	0.000953044	1475.96	903.551
NM_020124	Homo sapiens interferon, kappa (IFNK), mRNA	2.18309	1.26837e-05	87.8875	191.866
NM_024835	Homo sapiens zinc finger protein 403 (ZNF403), mRNA	1.72207	1.55407e-06	539.622	930.403
NM_006832	Homo sapiens pleckstrin homology domain containing, family C (with FERM domain) member 1 (PLEKHC1), mRNA	1.55996	0.00707762	93.6432	146.079
NM_006738	Homo sapiens A kinase (PRKA) anchor protein 13 (AKAP13), transcript variant 1, mRNA	1.87646	1.16036e-06	502.604	856.166
BX648591	Homo sapiens mRNA; cDNA DKFZp686G14198 (from clone DKFZp686G14198)	2.1992	7.77288e-07	298.926	657.397
NM_005898	Homo sapiens membrane component, chromosome 11, surface marker 1 (M11S1), transcript variant 1, mRNA	1.41198	0.00229371	2149.19	3065.73
NM_001177	Homo sapiens ADP-ribosylation factor-like 1 (ARL1), mRNA	1.48588	0.000464885	1363.46	2008.08
NM_004444	Homo sapiens EphB4 (EPHB4), mRNA	-1.61556	0.00133361	550.028	340.456
NM_133499	Homo sapiens synapsin I (SYN1), transcript variant Ib, mRNA	-1.54004	0.00327468	4607.58	2991.85
NM_002887	Homo sapiens arginyl-tRNA synthetase (RARS), mRNA	1.62206	0.00109726	3754.79	6090.52
NM_018147	Homo sapiens Fas apoptotic inhibitory molecule (FAIM), mRNA	1.51713	0.00503483	298.359	452.648
NM_014939	Homo sapiens KIAA1012 (KIAA1012), mRNA	2.67435	0.000472827	24.6908	66.0319
NM_003529	Homo sapiens histone 1, H3a (HIST1H3A), mRNA	-1.65105	0.000751799	1770.18	1072.15
NM_018403	Homo sapiens transcription factor SMIF (HSA275986), mRNA	1.66413	0.000626137	2460.21	4094.1
NM_139242	Homo sapiens methionyl-tRNA formyltransferase, mitochondrial (MtFMT), mRNA	-1.47093	0.00850907	638.93	434.37
NM_006996	Homo sapiens solute carrier family 19 (thiamine transporter), member 2 (SLC19A2), mRNA	1.48924	0.00728101	262.577	391.041
NM_003531	Homo sapiens histone 1, H3c (HIST1H3C), mRNA	-1.88473	3.37709e-05	6633.48	3519.6
NM_006675	Homo sapiens transmembrane 4 superfamily member tetraspan NET-5 (NET-5), mRNA	-1.50099	0.0077876	130.452	90.2785
NM_004582	Homo sapiens Rab geranylgeranyltransferase, beta subunit (RABGGTB), mRNA	1.63204	4.06321e-05	695.967	1260.64
NM_014350	Homo sapiens tumor necrosis factor, alpha-induced protein 8 (TNFAIP8), mRNA	1.54337	0.0035075	284.707	439.408
NM_006726	Homo sapiens LPS-responsive vesicle trafficking, beach and anchor containing (LRBA), mRNA	1.68744	0.000490501	367.74	620.542
NM_001173	Homo sapiens Rho GTPase activating protein 5 (ARHGAP5), mRNA	2.4543	2.39653e-06	73.6574	180.778
A_23_P255111	Unknown	-1.59685	0.00153638	9941.9	6225.93
NM_015681	Homo sapiens B9 protein (EPPB9), mRNA	-1.36311	0.00618153	1420.52	1044.93
NM_001412	Homo sapiens eukaryotic translation initiation factor 1A (EIF1A), mRNA	1.63729	1.31308e-05	1339.46	1992.17
NM_004557	Homo sapiens Notch homolog 4 (Drosophila) (NOTCH4), mRNA	-1.53652	0.000334773	88.3505	57.5305
NM_014205	Homo sapiens chromosome 11 open reading frame 5 (C11orf5), mRNA	-1.53978	0.00365599	558.417	362.66
NM_002273	Homo sapiens keratin 8 (KRT8), mRNA	-1.41343	0.00222506	29883.4	23460.5
NM_182616	Homo sapiens hypothetical protein MGC61550 (MGC61550), mRNA	-1.73012	1.26367e-06	257.32	144.711
NM_015485	Homo sapiens RWD domain containing 3 (RWDD3), mRNA	1.63839	0.00136071	136.097	222.981
NM_007217	Homo sapiens programmed cell death 10 (PDCD10), transcript variant 1, mRNA	1.49295	0.00610231	1575.81	2352.61
NM_130839	Homo sapiens ubiquitin protein ligase E3A (human papilloma virus E6-associated protein, Angelman syndrome) (UBE3A), transcript variant 3, mRNA	1.64339	1.12951e-05	335.782	569.416
NM_032380	Homo sapiens mitochondrial elongation factor G2 (EFG2), nuclear gene encoding mitochondrial protein, transcript variant 1, mRNA	1.50916	0.00494546	1455.83	2197.08
NM_003258	Homo sapiens thymidine kinase 1, soluble (TK1), mRNA	-1.92574	1.9878e-05	29879.1	15515.7
NM_014574	Homo sapiens striatin, calmodulin binding protein 3 (STRN3), mRNA	1.97181	0.00129395	31.287	63.026
NM_031465	Homo sapiens hypothetical protein MGC13204 (MGC13204), mRNA	-1.68063	4.45646e-06	479.361	284.471
NM_006868	Homo sapiens RAB31, member RAS oncogene family (RAB31), mRNA	1.57502	5.93987e-05	2198.36	3347.32
NM_030791	Homo sapiens sphingosine-1-phosphate phosphatase 1 (SGPP1), mRNA	1.93974	4.41059e-05	136.837	265.429
NM_022820	Homo sapiens cytochrome P450, family 3, subfamily A, polypeptide 43 (CYP3A43), transcript variant 1, mRNA	-6.7031	0.000223185	42.0774	6.27731
NM_001428	Homo sapiens enolase 1, (alpha) (ENO1), mRNA	-1.48415	0.000483138	60336.4	40754.9
NM_024573	Homo sapiens chromosome 6 open reading frame 211 (C6orf211), mRNA	1.96072	1.4962e-05	276.489	542.117
NM_012414	Homo sapiens rab3 GTPase-activating protein, non-catalytic subunit (150kD) (RAB3-GAP150), mRNA	1.83324	6.68696e-05	924.838	1695.45
NM_012399	Homo sapiens phosphotidylinositol transfer protein, beta (PITPNB), mRNA	1.45579	0.00413545	1782.97	2412.43
NM_006314	Homo sapiens connector enhancer of KSR-like (Drosophila kinase suppressor of ras) (CNK1), mRNA	-1.70035	0.000670338	211.333	124.288
NM_014683	Homo sapiens unc-51-like kinase 2 (C. elegans) (ULK2), mRNA	1.85926	7.21972e-05	196.335	365.038
NM_024043	Homo sapiens hypothetical protein MGC3101 (MGC3101), mRNA	-1.77961	0.000609129	145.829	81.9447
NM_007155	Homo sapiens zona pellucida glycoprotein 3 (sperm receptor) (ZP3), mRNA	-1.3472	0.00843359	734.242	546.762
NM_020987	Homo sapiens ankyrin 3, node of Ranvier (ankyrin G) (ANK3), transcript variant 1, mRNA	1.66744	6.20795e-06	303.898	502.652
NM_025137	Homo sapiens hypothetical protein FLJ21439 (FLJ21439), mRNA	1.54433	0.00730736	279.368	464.045
NM_001190	Homo sapiens branched chain aminotransferase 2, mitochondrial (BCAT2), mRNA	-1.56541	7.46049e-05	2955.29	1901.56
NM_005139	Homo sapiens annexin A3 (ANXA3), mRNA	1.5152	0.0045419	9831.18	14896.2
NM_005030	Homo sapiens polo-like kinase 1 (Drosophila) (PLK1), mRNA	-2.1154	0.000271725	5916.56	3431.06
NM_016359	Homo sapiens nucleolar and spindle associated protein 1 (NUSAP1), mRNA	-1.81506	0.000183587	217	119.555
NM_012315	Homo sapiens kallikrein 9 (KLK9), mRNA	-1.56641	0.00245653	582.446	371.836
NM_138462	Homo sapiens zinc finger, MYND domain containing 19 (ZMYND19), mRNA	-1.54597	0.00309918	915.772	592.361
NM_006047	Homo sapiens RNA binding motif protein 12 (RBM12), transcript variant 1, mRNA	1.78805	0.000137392	254.834	455.657
NM_006807	Homo sapiens chromobox homolog 1 (HP1 beta homolog Drosophila ) (CBX1), mRNA	1.344	0.0089698	1439.13	1922.64
NM_004237	Homo sapiens thyroid hormone receptor interactor 13 (TRIP13), mRNA	-2.55083	2.30683e-06	131.878	51.7001
NM_005427	Homo sapiens tumor protein p73 (TP73), mRNA	-1.78212	7.58892e-06	21.5008	11.9765
NM_003794	Homo sapiens sorting nexin 4 (SNX4), mRNA	2.20266	2.06419e-06	97.7815	215.38
NM_002835	Homo sapiens protein tyrosine phosphatase, non-receptor type 12 (PTPN12), mRNA	2.03405	5.09169e-06	1684.34	3426.03
NM_004218	Homo sapiens RAB11B, member RAS oncogene family (RAB11B), mRNA	-1.67791	0.000583003	459.996	274.149
NM_013322	Homo sapiens sorting nexin 10 (SNX10), mRNA	1.82381	3.70006e-06	110.888	195.152
NM_005325	Homo sapiens histone 1, H1a (HIST1H1A), mRNA	-1.49475	0.00686411	445.184	297.831
NM_001436	Homo sapiens fibrillarin (FBL), mRNA	-1.39966	0.00295971	39132.2	28592.3
NM_080875	Homo sapiens skeletrophin (LOC142678), mRNA	-1.54436	0.0032374	818.365	529.905
NM_001946	Homo sapiens dual specificity phosphatase 6 (DUSP6), transcript variant 1, mRNA	1.95165	1.42762e-05	8907.19	17383.7
NM_022484	Homo sapiens hypothetical protein FLJ13576 (FLJ13576), mRNA	2.47213	0.000525613	23.7935	58.8207
NM_144684	Homo sapiens hypothetical protein MGC32104 (MGC32104), mRNA	1.49432	0.0061106	736.198	1100.11
NM_005124	Homo sapiens nucleoporin 153kDa (NUP153), mRNA	1.54245	0.00349447	351.176	541.671
NM_006988	Homo sapiens a disintegrin-like and metalloprotease (reprolysin type) with thrombospondin type 1 motif, 1 (ADAMTS1), mRNA	1.65778	7.90114e-06	722.397	1228.88
NM_003561	Homo sapiens phospholipase A2, group X (PLA2G10), mRNA	-1.63844	0.002528	198.229	120.987
NM_016282	Homo sapiens adenylate kinase 3 like 1 (AK3L1), mRNA	1.894	5.47127e-05	168.049	318.283
NM_015891	Homo sapiens cell division cycle 40 homolog (yeast) (CDC40), mRNA	1.78954	2.69155e-07	154.816	259.532
NM_000251	Homo sapiens mutS homolog 2, colon cancer, nonpolyposis type 1 (E. coli) (MSH2), mRNA	1.59251	3.90827e-05	323.475	515.108
NM_022157	Homo sapiens Ras-related GTP binding C (RRAGC), mRNA	1.42726	0.00197227	4104.11	6279.84
NM_018257	Homo sapiens chromosome 20 open reading frame 36 (C20orf36), mRNA	1.70464	0.000618515	123.789	211.015
NM_003524	Homo sapiens histone 1, H2bh (HIST1H2BH), mRNA	-1.79717	0.00010747	1661.05	924.262
NM_181453	Homo sapiens GRIP and coiled-coil domain containing 2 (GCC2), transcript variant 1, mRNA	1.80908	7.19558e-06	24.2915	42.392
NM_017672	Homo sapiens transient receptor potential cation channel, subfamily M, member 7 (TRPM7), mRNA	1.57598	0.00984062	27.8654	43.5959
NM_000245	Homo sapiens met proto-oncogene (hepatocyte growth factor receptor) (MET), mRNA	1.71483	1.87074e-06	2642.96	5028.14
NM_017612	Homo sapiens zinc finger, CCHC domain containing 8 (ZCCHC8), mRNA	1.60889	0.00139871	436.984	703.058
NM_079834	Homo sapiens secretory carrier membrane protein 4 (SCAMP4), mRNA	-1.60113	0.00162066	473.428	295.683
NM_003760	Homo sapiens eukaryotic translation initiation factor 4 gamma, 3 (EIF4G3), mRNA	1.99432	2.10988e-05	237.73	461.634
NM_018244	Homo sapiens chromosome 20 open reading frame 44 (C20orf44), transcript variant 1, mRNA	-1.42074	0.0019094	539.694	385.927
NM_016649	Homo sapiens chromosome 20 open reading frame 6 (C20orf6), mRNA	3.35727	0.00599064	11.1015	32.604
BX640636	Homo sapiens mRNA; cDNA DKFZp779H2259 (from clone DKFZp779H2259)	2.01736	2.99973e-09	221.608	450.276
NM_004346	Homo sapiens caspase 3, apoptosis-related cysteine protease (CASP3), transcript variant alpha, mRNA	1.5764	5.74797e-05	1747.31	2759.9
NM_015938	Homo sapiens CGI-07 protein (CGI-07), mRNA	2.20019	5.3725e-07	186.334	488.438
NM_017693	Homo sapiens basic, immunoglobulin-like variable motif containing (BIVM), mRNA	1.62022	0.00400043	100.626	163.036
NM_016265	Homo sapiens zinc finger protein 325 (ZNF325), mRNA	1.8108	0.000696968	59.4433	105.578
NM_014372	Homo sapiens ring finger protein 11 (RNF11), mRNA	1.7369	0.00023659	3295.2	5723.43
NM_003274	Homo sapiens transmembrane protein 1 (TMEM1), mRNA	1.77432	0.000157353	315.344	559.52
NM_015894	Homo sapiens stathmin-like 3 (STMN3), mRNA	-1.68516	3.9761e-06	3746.64	2572.71
NM_004993	Homo sapiens Machado-Joseph disease (spinocerebellar ataxia 3, olivopontocerebellar ataxia 3, autosomal dominant, ataxin 3) (MJD), transcript variant 1, mRNA	1.97642	2.70595e-08	71.812	141.915
NM_016467	Homo sapiens hypothetical protein LOC51240 (LOC51240), mRNA	1.46456	0.000744848	535.039	779.839
NM_000978	Homo sapiens ribosomal protein L23 (RPL23), mRNA	1.92531	4.30045e-07	45664.2	93057.7
NM_152791	Homo sapiens zinc finger protein 555 (ZNF555), mRNA	1.48527	0.00772106	284.5	422.559
NM_003985	Homo sapiens tyrosine kinase, non-receptor, 1 (TNK1), mRNA	-1.72259	0.00112067	145.427	84.4235
NM_152930	Homo sapiens copine I (CPNE1), transcript variant 7, mRNA	-1.54525	0.00306259	2852.21	1845.79
NM_018695	Homo sapiens erbb2 interacting protein (ERBB2IP), mRNA	2.44297	8.63344e-08	178.963	437.201
NM_020357	Homo sapiens PEST-containing nuclear protein (PCNP), mRNA	1.65625	0.000696374	2141.19	3546.35
NM_004579	Homo sapiens mitogen-activated protein kinase kinase kinase kinase 2 (MAP4K2), mRNA	-1.47348	0.00916428	277.165	188.102
NM_006739	Homo sapiens MCM5 minichromosome maintenance deficient 5, cell division cycle 46 (S. cerevisiae) (MCM5), mRNA	-2.35071	1.25241e-07	2547.57	1083.75
NM_005596	Homo sapiens nuclear factor I/B (NFIB), mRNA	1.77964	0.000388075	174.608	294.947
NM_003068	Homo sapiens snail homolog 2 (Drosophila) (SNAI2), mRNA	1.83373	6.59323e-05	1821.82	3340.73
NM_138423	Homo sapiens H63 breast cancer expressed gene (H63), transcript variant 1, mRNA	1.97555	6.14486e-07	301.473	596.208
NM_020854	Homo sapiens KIAA1468 (KIAA1468), mRNA	1.70677	0.000170678	76.9822	133.988
NM_152594	Homo sapiens sprouty-related, EVH1 domain containing 1 (SPRED1), mRNA	2.32592	8.58729e-14	123.937	296.183
NM_001432	Homo sapiens epiregulin (EREG), mRNA	1.98088	0.000295258	24.4642	47.8141
BC005913	Homo sapiens surfactant, pulmonary-associated protein C, mRNA (cDNA clone MGC:14509 IMAGE:4043169), complete cds	-4.12499	6.01985e-09	109.512	26.5483
NM_019105	Homo sapiens tenascin XB (TNXB), transcript variant XB, mRNA	-1.60496	2.89416e-05	274.405	168.717
NM_030926	Homo sapiens integral membrane protein 2C (ITM2C), mRNA	-1.42456	0.00176161	2389.31	1769.96
NM_139155	Homo sapiens a disintegrin-like and metalloprotease (reprolysin type) with thrombospondin type 1 motif, 14 (ADAMTS14), transcript variant 1, mRNA	-2.4309	0.00342682	42.8418	17.6239
NM_001968	Homo sapiens eukaryotic translation initiation factor 4E (EIF4E), mRNA	1.40204	0.00281824	695.872	1060.25
NM_032145	Homo sapiens F-box protein 30 (FBXO30), mRNA	1.86803	8.33474e-05	123.003	229.772
NM_000490	Homo sapiens arginine vasopressin (neurophysin II, antidiuretic hormone, diabetes insipidus, neurohypophyseal) (AVP), mRNA	-2.57267	3.23656e-08	291.563	113.331
NM_001821	Homo sapiens choroideremia-like (Rab escort protein 2) (CHML), mRNA	2.20882	3.79629e-05	25.394	57.1685
NM_001306	Homo sapiens claudin 3 (CLDN3), mRNA	-1.46545	0.000730457	92.9019	63.5648
NM_000346	Homo sapiens SRY (sex determining region Y)-box 9 (campomelic dysplasia, autosomal sex-reversal) (SOX9), mRNA	1.5488	0.00291399	5023.51	7780.43
NM_004235	Homo sapiens Kruppel-like factor 4 (gut) (KLF4), mRNA	-1.50549	0.00563458	405.806	269.551
NM_003954	Homo sapiens mitogen-activated protein kinase kinase kinase 14 (MAP3K14), mRNA	-1.518	0.00476685	404.347	266.368
NM_021038	Homo sapiens muscleblind-like (Drosophila) (MBNL1), transcript variant 1, mRNA	1.56515	0.00237696	910.833	1425.59
NM_139313	Homo sapiens YME1-like 1 (S. cerevisiae) (YME1L1), nuclear gene encoding mitochondrial protein, transcript variant 2, mRNA	1.74039	0.000226562	1399.66	2435.97
NM_000393	Homo sapiens collagen, type V, alpha 2 (COL5A2), mRNA	1.56023	0.00132772	238.099	390.607
NM_012434	Homo sapiens solute carrier family 17 (anion/sugar transporter), member 5 (SLC17A5), mRNA	-1.71027	0.000412218	410.801	240.197
NM_014878	Homo sapiens KIAA0020 (KIAA0020), mRNA	1.9083	2.5054e-05	1545.41	2949.11
NM_001429	Homo sapiens E1A binding protein p300 (EP300), mRNA	1.78665	2.90427e-07	41.4412	73.1941
NM_004554	Homo sapiens nuclear factor of activated T-cells, cytoplasmic, calcineurin-dependent 4 (NFATC4), mRNA	-1.63393	0.00598183	114.444	70.0419
NM_152299	Homo sapiens hypothetical protein 384D8_6 (384D8-2), mRNA	-1.95459	1.38753e-05	2132.03	1090.79
NM_005931	Homo sapiens MHC class I polypeptide-related sequence B (MICB), mRNA	-1.39951	0.00296911	1293.9	960.52
NM_017806	Homo sapiens hypothetical protein FLJ20406 (FLJ20406), mRNA	-1.55786	0.00518213	204.986	131.582
NM_020175	Homo sapiens hypothetical protein from EUROIMAGE 1967720 (LOC56931), mRNA	-1.80043	0.000114086	552.291	306.755
NM_003590	Homo sapiens cullin 3 (CUL3), mRNA	2.52279	0.00418562	13.5056	30.9875
NM_033540	Homo sapiens mitofusin 1 (MFN1), nuclear gene encoding mitochondrial protein, transcript variant 1, mRNA	1.4411	0.00123892	169.33	244.434
NM_020918	Homo sapiens glycerol-3-phosphate acyltransferase, mitochondrial (GPAM), mRNA	1.65946	0.00225951	43.9027	71.9524
NM_001312	Homo sapiens cysteine-rich protein 2 (CRIP2), mRNA	-1.68201	0.00279003	117.912	70.1021
NM_032320	Homo sapiens K+ channel tetramerization protein (GMRP-1), mRNA	1.50967	0.00506153	506.296	764.339
NM_030786	Homo sapiens intermediate filament protein syncoilin (SYNCOILIN), mRNA	1.55613	0.00308884	243.097	378.291
NM_016174	Homo sapiens cerebral endothelial cell adhesion molecule 1 (CEECAM1), mRNA	-1.57166	0.00307588	238.893	152
NM_002913	Homo sapiens replication factor C (activator 1) 1, 145kDa (RFC1), mRNA	1.70552	0.00239038	265.195	497.999
NM_015099	Homo sapiens calmodulin binding transcription activator 2 (CAMTA2), mRNA	-1.61283	0.00237912	169.188	104.901
NM_003011	Homo sapiens SET translocation (myeloid leukemia-associated) (SET), mRNA	1.53184	0.00437987	325.481	499.513
NM_020830	Homo sapiens WD repeat and FYVE domain containing 1 (WDFY1), mRNA	2.08923	3.12082e-06	249.363	520.979
NM_006218	Homo sapiens phosphoinositide-3-kinase, catalytic, alpha polypeptide (PIK3CA), mRNA	2.49408	2.96973e-06	45.7952	114.217
NM_001950	Homo sapiens E2F transcription factor 4, p107/p130-binding (E2F4), mRNA	-1.38779	0.00377266	1488.45	1070.56
NM_001178	Homo sapiens aryl hydrocarbon receptor nuclear translocator-like (ARNTL), mRNA	1.46184	0.00930107	606.3	886.314
NM_024887	Homo sapiens dehydrodolichyl diphosphate synthase (DHDDS), transcript variant 1, mRNA	-1.52965	0.00625662	266.986	174.54
NM_005955	Homo sapiens metal-regulatory transcription factor 1 (MTF1), mRNA	1.98631	9.22386e-06	1912.69	3799.19
NM_013388	Homo sapiens prolactin regulatory element binding (PREB), mRNA	-1.55127	0.0028813	1425.78	919.109
NM_004669	Homo sapiens chloride intracellular channel 3 (CLIC3), mRNA	-1.57099	0.00232413	652.482	415.332
NM_002526	Homo sapiens 5'-nucleotidase, ecto (CD73) (NT5E), mRNA	1.38857	0.00371306	2003.96	2985.8
NM_024045	Homo sapiens DEAD (Asp-Glu-Ala-Asp) box polypeptide 50 (DDX50), mRNA	1.69489	0.0019299	976.564	1688.37
NM_033504	Homo sapiens beta-casein-like protein (BCLP), mRNA	-1.45986	0.00935937	8565.04	5867.04
NM_033557	Homo sapiens similar to putative transmembrane protein; homolog of yeast Golgi membrane protein Yif1p (Yip1p-interacting factor) (LOC90522), mRNA	-1.56744	0.00229957	1431.23	913.1
NM_015229	Homo sapiens KIAA0664 protein (KIAA0664), mRNA	-1.68806	3.69534e-06	821.169	517.653
NM_005805	Homo sapiens proteasome (prosome, macropain) 26S subunit, non-ATPase, 14 (PSMD14), mRNA	1.53051	0.00371216	5199.88	7958.47
NM_006711	Homo sapiens RNA binding protein S1, serine-rich domain (RNPS1), transcript variant 1, mRNA	-1.5551	9.51359e-05	3142.1	1854.32
NM_172373	Homo sapiens E74-like factor 1 (ets domain transcription factor) (ELF1), mRNA	1.45855	0.00681815	164.322	249.668
NM_004524	Homo sapiens lethal giant larvae homolog 2 (Drosophila) (LLGL2), mRNA	-2.04145	7.54754e-06	460.612	225.63
NM_006345	Homo sapiens solute carrier family 30 (zinc transporter), member 9 (SLC30A9), mRNA	1.88829	0.000237923	90.0637	170.067
NM_017882	Homo sapiens ceroid-lipofuscinosis, neuronal 6, late infantile, variant (CLN6), mRNA	-1.56826	0.00238272	572.237	364.885
NM_032575	Homo sapiens Kruppel-like zinc finger protein GLIS2 (GLIS2), mRNA	-1.92315	0.000222893	140.3	72.9532
NM_005857	Homo sapiens zinc metalloproteinase (STE24 homolog, yeast) (ZMPSTE24), mRNA	1.65935	0.000666638	2738.9	4544.79
NM_000116	Homo sapiens tafazzin (cardiomyopathy, dilated 3A (X-linked); endocardial fibroelastosis 2; Barth syndrome) (TAZ), transcript variant 1, mRNA	-1.49894	0.00737853	344.639	229.921
NM_012378	Homo sapiens olfactory receptor, family 8, subfamily B, member 8 (OR8B8), mRNA	-2.2501	7.87853e-05	106.867	47.4942
NM_014309	Homo sapiens RNA binding motif protein 9 (RBM9), mRNA	1.47592	0.00791234	400.413	590.977
NM_005169	Homo sapiens paired-like (aristaless) homeobox 2a (PHOX2A), mRNA	-1.47712	0.00747781	81682	55298
NM_001539	Homo sapiens DnaJ (Hsp40) homolog, subfamily A, member 1 (DNAJA1), mRNA	1.46305	0.000769935	4960.87	7258.72
NM_052844	Homo sapiens WD repeat domain 34 (WDR34), mRNA	-1.85563	4.96014e-05	2551.93	1375.24
NM_033211	Homo sapiens hypothetical gene supported by AF038182; BC009203 (LOC90355), mRNA	1.65347	0.00101329	209.7	346.733
NM_002586	Homo sapiens pre-B-cell leukemia transcription factor 2 (PBX2), mRNA	-1.90295	2.3263e-07	716.607	342.665
NM_032292	Homo sapiens hypothetical protein FLJ20203 (FLJ20203), mRNA	1.47149	0.000639672	238.324	353.361
NM_001731	Homo sapiens B-cell translocation gene 1, anti-proliferative (BTG1), mRNA	1.54692	0.0029879	3771.52	5834.26
NM_201269	Homo sapiens KIAA1221 protein (KIAA1221), transcript variant 1, mRNA	3.39428	3.66454e-12	42.4815	160.517
NM_012319	Homo sapiens solute carrier family 39 (zinc transporter), member 6 (SLC39A6), mRNA	1.98832	1.24113e-09	116.204	233.757
NM_022371	Homo sapiens torsin family 3, member A (TOR3A), mRNA	-1.47694	0.000567098	3267.86	2421.22
NM_152609	Homo sapiens hypothetical protein FLJ32001 (FLJ32001), mRNA	1.58365	0.00421769	57.4786	89.8668
NM_020120	Homo sapiens UDP-glucose ceramide glucosyltransferase-like 1 (UGCGL1), mRNA	1.54125	0.00333022	437.7	674.605
NM_006337	Homo sapiens microspherule protein 1 (MCRS1), mRNA	-1.84146	5.95518e-05	2628.1	1427.18
NM_006165	Homo sapiens nuclear factor related to kappa B binding protein (NFRKB), mRNA	-1.61802	0.00358801	120.694	74.5939
NM_001964	Homo sapiens early growth response 1 (EGR1), mRNA	1.53371	0.00356075	3474.95	5329.57
NM_013962	Homo sapiens neuregulin 1 (NRG1), transcript variant GGF2, mRNA	-2.03229	5.60045e-06	1020.8	502.29
NM_018372	Homo sapiens receptor-interacting factor 1 (RIF1), mRNA	1.94396	0.00022466	60.2842	117.19
NM_000788	Homo sapiens deoxycytidine kinase (DCK), mRNA	1.59136	0.00250019	105.286	167.043
NM_002093	Homo sapiens glycogen synthase kinase 3 beta (GSK3B), mRNA	1.33968	0.00974504	1265.19	1692.99
NM_015665	Homo sapiens achalasia, adrenocortical insufficiency, alacrimia (Allgrove, triple-A) (AAAS), mRNA	-1.74979	0.000200221	2300.18	1314.54
NM_000112	Homo sapiens solute carrier family 26 (sulfate transporter), member 2 (SLC26A2), mRNA	2.0738	0.00280612	24.986	51.8159
NM_018999	Homo sapiens KIAA1128 protein (KIAA1128), mRNA	2.05944	9.2297e-06	121.937	251.122
NM_001122	Homo sapiens adipose differentiation-related protein (ADFP), mRNA	-3.71985	0.00224113	45.0775	12.1181
NM_012197	Homo sapiens RAB GTPase activating protein 1 (RABGAP1), mRNA	1.524	0.00480089	223.518	340.641
NM_012096	Homo sapiens adaptor protein containing pH domain, PTB domain and leucine zipper motif 1 (APPL), mRNA	1.94112	0.00767273	159.291	375.481
NM_003400	Homo sapiens exportin 1 (CRM1 homolog, yeast) (XPO1), mRNA	1.64844	0.000779461	828.506	1365.74
NM_004415	Homo sapiens desmoplakin (DSP), mRNA	1.87411	3.87241e-05	13317	24957.6
NM_006825	Homo sapiens cytoskeleton-associated protein 4 (CKAP4), mRNA	1.60319	0.00141797	1338.51	2145.88
NM_032350	Homo sapiens hypothetical protein MGC11257 (MGC11257), mRNA	-1.53755	0.00339997	2283.67	1485.26
NM_001382	Homo sapiens dolichyl-phosphate (UDP-N-acetylglucosamine) N-acetylglucosaminephosphotransferase 1 (GlcNAc-1-P transferase) (DPAGT1), transcript variant 1, mRNA	-1.47996	0.00727803	1525.38	1030.69
NM_152307	Homo sapiens hypothetical protein FLJ40452 (FLJ40452), mRNA	-1.85656	0.000219728	231.487	126.023
NM_015342	Homo sapiens KIAA0073 protein (KIAA0073), mRNA	1.64107	0.00127923	196.313	322.163
NM_002158	Homo sapiens human T-cell leukemia virus enhancer factor (HTLF), mRNA	3.29258	5.57747e-11	131.079	431.589
NM_015713	Homo sapiens ribonucleotide reductase M2 B (TP53 inducible) (RRM2B), mRNA	1.7546	0.00950056	41.3748	72.5964
NM_025181	Homo sapiens solute carrier family 35, member F5 (SLC35F5), mRNA	1.71899	0.000349352	304.74	523.847
NM_015288	Homo sapiens PHD finger protein 15 (PHF15), mRNA	-1.52761	0.000180341	286.253	188.796
NM_020198	Homo sapiens GK001 protein (GK001), mRNA	1.60494	0.00305649	289.737	515.666
NM_003884	Homo sapiens p300/CBP-associated factor (PCAF), mRNA	2.49355	0.000187525	15.3741	35.2672
NM_018846	Homo sapiens kelch-like 7 (Drosophila) (KLHL7), mRNA	1.49278	0.00039834	141.827	213.192
NM_172138	Homo sapiens interleukin 28A (interferon, lambda 2) (IL28A), mRNA	-1.69807	0.00743133	84.0648	49.5061
NM_003199	Homo sapiens transcription factor 4 (TCF4), mRNA	1.52435	0.0053181	182.371	277.997
NM_173060	Homo sapiens calpastatin (CAST), transcript variant 2, mRNA	1.93345	1.80308e-05	2744.68	5306.7
NM_005568	Homo sapiens LIM homeobox 1 (LHX1), mRNA	-1.98958	1.92186e-05	236.419	118.829
NM_003905	Homo sapiens amyloid beta precursor protein binding protein 1, 59kDa (APPBP1), mRNA	1.60702	0.00135029	1502.07	2413.86
NM_053056	Homo sapiens cyclin D1 (PRAD1: parathyroid adenomatosis 1) (CCND1), mRNA	1.40125	0.00286468	3101.41	4384.46
NM_023931	Homo sapiens hypothetical protein MGC2474 (MGC2474), mRNA	-1.99804	0.000153937	146.615	73.3796
NM_021937	Homo sapiens elongation factor for selenoprotein translation (SELB), mRNA	-2.03018	2.08731e-05	221.457	109.082
NM_201515	Homo sapiens periphilin 1 (PPHLN1), transcript variant 2, mRNA	1.48229	0.00701248	1466.06	2173.13
NM_182800	Homo sapiens arsenate resistance protein ARS2 (ARS2), transcript variant 2, mRNA	-1.34326	0.00909793	4407.93	3740.59
NM_022719	Homo sapiens DiGeorge syndrome critical region gene 14 (DGCR14), mRNA	-1.46783	0.00860102	981.187	668.461
NM_002748	Homo sapiens mitogen-activated protein kinase 6 (MAPK6), mRNA	2.19453	2.61374e-11	303.639	663.813
NM_153607	Homo sapiens adult retina protein (LOC153222), mRNA	4.29481	0.000185878	13.0823	56.1859
NM_005914	Homo sapiens MCM4 minichromosome maintenance deficient 4 (S. cerevisiae) (MCM4), transcript variant 1, mRNA	-1.94469	1.68489e-05	913.382	469.68
NM_025075	Homo sapiens Ngg1 interacting factor 3 like 1 binding protein 1 (NIF3L1BP1), mRNA	1.45865	0.00950755	3932.83	5736.62
NM_001082	Homo sapiens cytochrome P450, family 4, subfamily F, polypeptide 2 (CYP4F2), mRNA	-2.00264	3.01342e-06	77.5028	39.4831
NM_080831	Homo sapiens defensin, beta 129 (DEFB129), mRNA	-1.78794	0.00184496	113.474	63.4662
BC010526	Homo sapiens cDNA clone MGC:18091 IMAGE:4151462, complete cds	-1.76678	0.000171247	698.215	395.19
NM_001958	Homo sapiens eukaryotic translation elongation factor 1 alpha 2 (EEF1A2), mRNA	-1.80439	0.000537741	114.701	63.5678
AF062385	Homo sapiens LQFBS-1 mRNA, complete cds	1.51647	0.000232882	65.2236	99.014
NM_016458	Homo sapiens brain protein 16 (LOC51236), mRNA	-1.57531	0.00211857	866.67	550.16
NM_032229	Homo sapiens SLIT and NTRK-like family, member 6 (SLITRK6), mRNA	2.86558	1.20702e-09	236.583	677.945
NM_014423	Homo sapiens ALL1 fused gene from 5q31 (AF5Q31), mRNA	1.63373	1.43353e-05	72.6191	120.408
NM_002080	Homo sapiens glutamic-oxaloacetic transaminase 2, mitochondrial (aspartate aminotransferase 2) (GOT2), mRNA	-1.44952	0.00103335	6721.4	4954.05
NM_017432	Homo sapiens prostate tumor overexpressed gene 1 (PTOV1), mRNA	-1.48419	0.00227729	4193.06	3120.59
NM_016122	Homo sapiens NY-REN-58 antigen (NY-REN-58), mRNA	3.1267	3.13888e-09	67.6271	211.45
NM_003017	Homo sapiens splicing factor, arginine/serine-rich 3 (SFRS3), mRNA	1.49897	0.00562216	6914.01	10363.9
NM_015953	Homo sapiens nitric oxide synthase interacting protein (NOSIP), mRNA	-1.36254	0.00625101	4145.1	3216.72
NM_021948	Homo sapiens brevican (BCAN), transcript variant 1, mRNA	-3.70752	0.00597286	34.4169	9.28302
NM_001516	Homo sapiens general transcription factor IIH, polypeptide 3, 34kDa (GTF2H3), mRNA	-1.56726	0.00739443	146.172	93.2658
NM_032895	Homo sapiens hypothetical protein MGC14376 (MGC14376), mRNA	1.39462	0.00328209	886.405	1232.75
NM_018083	Homo sapiens zinc finger protein 358 (ZNF358), mRNA	-1.89788	3.48096e-05	485.909	256.028
NM_001904	Homo sapiens catenin (cadherin-associated protein), beta 1, 88kDa (CTNNB1), mRNA	1.64802	1.00702e-05	3658.54	6294.08
NM_024511	Homo sapiens chromosome 4 open reading frame 15 (C4orf15), mRNA	2.49149	0.000391653	32.6176	81.2664
NM_031229	Homo sapiens chromosome 20 open reading frame 18 (C20orf18), transcript variant 2, mRNA	-1.55146	0.00304216	604.571	389.678
AB002311	Homo sapiens mRNA for KIAA0313 gene, partial cds	1.77	0.000166814	332.677	588.839
NM_139281	Homo sapiens WD repeat domain 36 (WDR36), mRNA	1.52527	0.00349139	220.819	315.812
NM_012141	Homo sapiens DEAD/H (Asp-Glu-Ala-Asp/His) box polypeptide 26 (DDX26), mRNA	1.82451	1.06713e-07	293.927	534.995
NM_007146	Homo sapiens zinc finger protein 161 (ZNF161), mRNA	1.76643	0.000132156	617.375	1033.58
NM_017636	Homo sapiens transient receptor potential cation channel, subfamily M, member 4 (TRPM4), mRNA	-1.61301	0.0013734	420.545	260.72
NM_005072	Homo sapiens solute carrier family 12 (potassium/chloride transporters), member 4 (SLC12A4), mRNA	-1.49998	0.00568638	904.845	603.237
NM_019001	Homo sapiens strand-exchange protein 1 (SEP1), mRNA	1.70527	0.00575084	25.1874	41.0595
NM_006242	Homo sapiens protein phosphatase 1, regulatory subunit 3D (PPP1R3D), mRNA	1.66695	0.000656591	344.554	574.355
NM_058187	Homo sapiens chromosome 21 open reading frame 63 (C21orf63), mRNA	-1.68049	8.12522e-05	135.756	80.7843
NM_001626	Homo sapiens v-akt murine thymoma viral oncogene homolog 2 (AKT2), mRNA	-1.57604	0.00348085	209.792	133.113
NM_004520	Homo sapiens kinesin heavy chain member 2 (KIF2), mRNA	1.81205	9.49672e-05	413.297	748.913
NM_001152	Homo sapiens solute carrier family 25 (mitochondrial carrier; adenine nucleotide translocator), member 5 (SLC25A5), mRNA	-1.34821	0.00827034	27128.5	19730.7
NM_005241	Homo sapiens ecotropic viral integration site 1 (EVI1), mRNA	1.63134	0.00017937	59.1339	95.355
NM_000888	Homo sapiens integrin, beta 6 (ITGB6), mRNA	1.61876	0.00598325	64.0438	103.671
NM_004140	Homo sapiens lethal giant larvae homolog 1 (Drosophila) (LLGL1), mRNA	-2.07253	0.00010014	120.543	58.1623
NM_003628	Homo sapiens plakophilin 4 (PKP4), mRNA	-1.63398	0.00197603	198.738	121.628
NM_033416	Homo sapiens U3 snoRNP protein 4 homolog (IMP4), mRNA	-1.47888	0.00731578	5487.75	3710.75
NM_017413	Unknown	-2.05499	1.93567e-10	4451.32	2020.4
NM_019606	Unknown	-1.57876	5.43271e-05	747.038	504.174
NM_017742	Homo sapiens zinc finger, CCHC domain containing 2 (ZCCHC2), mRNA	2.48726	8.81991e-08	112.647	280.182
NM_000552	Homo sapiens von Willebrand factor (VWF), mRNA	-1.4468	0.00109587	70.6231	49.1058
NM_173694	Homo sapiens ATPase, Class VI, type 11C (ATP11C), mRNA	2.37361	0.00192384	23.5617	55.9263
NM_001019	Homo sapiens ribosomal protein S15a (RPS15A), mRNA	1.37537	0.00484571	44365.2	61773
NM_013352	Homo sapiens squamous cell carcinoma antigen recognized by T cells 2 (SART2), mRNA	1.73333	0.000248284	2253.55	3906.14
NM_005879	Homo sapiens TRAF interacting protein (TRIP), mRNA	-1.65624	0.000840721	451.085	272.354
NM_018107	Homo sapiens RNA binding motif protein 23 (RBM23), mRNA	-1.60681	2.76693e-05	355.892	222.141
NM_181471	Homo sapiens replication factor C (activator 1) 2, 40kDa (RFC2), transcript variant 1, mRNA	-1.91224	2.50779e-05	967.39	505.892
NM_014805	Homo sapiens EPM2A (laforin) interacting protein 1 (EPM2AIP1), mRNA	1.79195	0.000842239	69.3226	124.222
NM_002890	Homo sapiens RAS p21 protein activator (GTPase activating protein) 1 (RASA1), transcript variant 1, mRNA	1.66041	0.000719677	400.642	665.228
NM_020189	Homo sapiens e(y)2 protein (e(y)2), mRNA	1.50143	0.00544358	6236.71	9364
NM_005320	Homo sapiens histone 1, H1d (HIST1H1D), mRNA	-1.7969	0.000107747	1700.56	946.382
NM_000496	Homo sapiens crystallin, beta B2 (CRYBB2), mRNA	-1.53839	0.00336701	1707.8	1110.12
NM_018155	Homo sapiens hypothetical protein FLJ10618 (FLJ10618), mRNA	2.05842	4.08667e-06	338.788	697.369
NM_002741	Unknown	-1.5691	0.00231656	679.441	433.012
NM_145288	Homo sapiens zinc finger protein 342 (ZNF342), mRNA	-2.61989	2.18597e-05	87.8602	33.5359
NM_003598	Homo sapiens TEA domain family member 2 (TEAD2), mRNA	-1.51424	0.00689516	223.691	147.725
NM_152787	Homo sapiens TAK1-binding protein 3 (TAB3), transcript variant 1, mRNA	1.67018	0.00615735	78.1319	136.112
NM_173555	Homo sapiens hypothetical protein MGC34695 (MGC34695), mRNA	-1.49527	0.00726983	336.874	225.293
NM_017917	Homo sapiens chromosome 14 open reading frame 10 (C14orf10), mRNA	1.52478	0.0040648	814.965	1242.64
NM_002160	Homo sapiens tenascin C (hexabrachion) (TNC), mRNA	-1.5214	0.00425263	1017.72	668.935
NM_014673	Homo sapiens KIAA0103 (KIAA0103), mRNA	1.9383	1.88944e-05	346.007	670.664
NM_014503	Homo sapiens down-regulated in metastasis (DRIM), mRNA	1.60425	0.00169181	198.432	318.334
NM_013233	Homo sapiens serine threonine kinase 39 (STE20/SPS1 homolog, yeast) (STK39), mRNA	1.50679	0.000290367	372.353	567.122
NM_024869	Homo sapiens hypothetical protein FLJ14050 (FLJ14050), mRNA	-1.72142	0.00132064	63.2049	36.8041
NM_016463	Homo sapiens CXXC finger 5 (CXXC5), mRNA	-1.39284	0.0034037	343.537	257.23
NM_013271	Homo sapiens proprotein convertase subtilisin/kexin type 1 inhibitor (PCSK1N), mRNA	-1.83947	7.16058e-08	774.346	420.281
NM_005762	Homo sapiens tripartite motif-containing 28 (TRIM28), mRNA	-1.51491	0.00456164	6060.39	4000.5
NM_024322	Homo sapiens hypothetical protein MGC11266 (MGC11266), mRNA	-1.7344	0.000361736	265.11	152.854
NM_175709	Homo sapiens chromobox homolog 7 (CBX7), mRNA	-1.49851	0.00035015	186.13	123.295
NM_005342	Homo sapiens high-mobility group box 3 (HMGB3), mRNA	1.58624	0.00177295	2968.66	4708.99
NM_020679	Homo sapiens AD023 protein (AD023), mRNA	-1.47114	0.00830097	721.32	490.313
NM_012238	Homo sapiens sirtuin (silent mating type information regulation 2 homolog) 1 (S. cerevisiae) (SIRT1), mRNA	1.96215	0.000921983	59.4746	116.698
NM_003074	Homo sapiens SWI/SNF related, matrix associated, actin dependent regulator of chromatin, subfamily c, member 1 (SMARCC1), mRNA	1.62467	1.79062e-05	1010.71	1668.04
NM_019055	Homo sapiens roundabout homolog 4, magic roundabout (Drosophila) (ROBO4), mRNA	-1.47274	0.000622195	105.236	71.1775
NM_005517	Homo sapiens high-mobility group nucleosomal binding domain 2 (HMGN2), mRNA	-1.54576	0.000118377	19986.8	13319.6
NM_173813	Homo sapiens hypothetical protein FLJ34154 (FLJ34154), mRNA	1.8716	0.000217847	79.5714	148.926
NM_002168	Homo sapiens isocitrate dehydrogenase 2 (NADP+), mitochondrial (IDH2), mRNA	-1.62967	0.000993086	2761.2	1694.33
NM_002134	Homo sapiens heme oxygenase (decycling) 2 (HMOX2), mRNA	-1.34753	0.00837921	8185.26	6443
NM_175039	Homo sapiens sialyltransferase 7D ((alpha-N-acetylneuraminyl-2,3-beta-galactosyl-1,3)-N-acetyl galactosaminide alpha-2,6-sialyltransferase) (SIAT7D), transcript variant 2, mRNA	-1.46287	0.00972767	631.656	431.794
NM_198268	Homo sapiens homeodomain interacting protein kinase 1 (HIPK1), transcript variant 1, mRNA	1.88727	7.37804e-08	511.447	1010.02
NM_019027	Homo sapiens RNA-binding protein (FLJ20273), mRNA	1.774	0.000249586	196.73	349.315
NM_000917	Homo sapiens procollagen-proline, 2-oxoglutarate 4-dioxygenase (proline 4-hydroxylase), alpha polypeptide I (P4HA1), mRNA	1.58163	0.00219622	209.474	331.31
NM_021018	Homo sapiens histone 1, H3f (HIST1H3F), mRNA	-2.29991	3.32743e-06	160.535	69.8007
NM_014714	Homo sapiens KIAA0590 gene product (KIAA0590), mRNA	-1.63948	0.00205262	153.698	93.7481
NM_006918	Homo sapiens sterol-C5-desaturase (ERG3 delta-5-desaturase homolog, fungal)-like (SC5DL), mRNA	1.79466	0.00014162	280.72	503.795
NM_005197	Homo sapiens checkpoint suppressor 1 (CHES1), mRNA	1.52853	0.000176569	702.298	1139.7
NM_005578	Homo sapiens LIM domain containing preferred translocation partner in lipoma (LPP), mRNA	1.68843	0.00501961	228.069	350.271
NM_019030	Homo sapiens DEAH (Asp-Glu-Ala-His) box polypeptide 29 (DHX29), mRNA	1.72417	0.000550632	143.723	247.803
NM_013360	Homo sapiens zinc finger protein 222 (ZNF222), mRNA	1.55531	9.46577e-05	56.5586	87.7809
NM_017585	Homo sapiens solute carrier family 2 (facilitated glucose transporter), member 6 (SLC2A6), mRNA	-1.69505	0.000609199	289.185	170.606
NM_014937	Homo sapiens inositol polyphosphate-5-phosphatase F (INPP5F), transcript variant 1, mRNA	1.3607	0.00648206	132.416	180.671
NM_015358	Homo sapiens zinc finger, CW-type with coiled-coil domain 3 (ZCWCC3), mRNA	2.30614	2.64644e-07	203.957	470.354
NM_000224	Homo sapiens keratin 18 (KRT18), transcript variant 1, mRNA	-1.48433	0.000481233	60756.2	41911.6
NM_006260	Homo sapiens DnaJ (Hsp40) homolog, subfamily C, member 3 (DNAJC3), mRNA	2.00801	7.72262e-06	461.69	927.076
NM_002647	Homo sapiens phosphoinositide-3-kinase, class 3 (PIK3C3), mRNA	1.83251	6.74231e-05	1312.73	2405.59
NM_012157	Homo sapiens F-box and leucine-rich repeat protein 2 (FBXL2), mRNA	1.47335	0.00806487	471.865	695.221
NM_017721	Homo sapiens putative NFkB activating protein (FLJ20241), mRNA	-1.88243	0.000903989	478.65	272.376
NM_021796	Homo sapiens placenta-specific 1 (PLAC1), mRNA	-1.71214	0.000608517	234.164	136.767
NM_024956	Homo sapiens hypothetical protein FLJ23375 (FLJ23375), mRNA	-1.65758	0.00135824	222.433	134.191
NM_001661	Homo sapiens ADP-ribosylation factor 4-like (ARF4L), mRNA	-1.40166	0.00284069	1105.06	783.647
NM_006364	Homo sapiens Sec23 homolog A (S. cerevisiae) (SEC23A), mRNA	1.83539	7.98512e-08	779.704	1541.25
NM_001034	Homo sapiens ribonucleotide reductase M2 polypeptide (RRM2), mRNA	-2.17423	2.49322e-08	588.168	250.214
NM_016121	Homo sapiens potassium channel tetramerisation domain containing 3 (KCTD3), mRNA	1.80319	0.000128878	261.924	472.299
NM_020246	Homo sapiens solute carrier family 12 (potassium/chloride transporters), member 9 (SLC12A9), mRNA	-1.37036	0.00535503	4169.67	3206.5
NM_007114	Homo sapiens TATA element modulatory factor 1 (TMF1), mRNA	2.1264	0.00372098	24.3237	51.7218
NM_018283	Homo sapiens nudix (nucleoside diphosphate linked moiety X)-type motif 15 (NUDT15), mRNA	-1.69293	0.000873211	184.401	108.924
NM_014458	Homo sapiens Kelch motif containing protein (AB026190), mRNA	1.50656	0.00745235	138.778	209.078
NM_004272	Homo sapiens homer homolog 1 (Drosophila) (HOMER1), mRNA	1.61663	0.00134328	354.397	572.927
NM_021913	Homo sapiens AXL receptor tyrosine kinase (AXL), transcript variant 1, mRNA	-1.53942	0.00329911	10796.8	7013.53
NM_003456	Homo sapiens zinc finger protein 205 (ZNF205), mRNA	-1.72867	0.000282529	593.416	343.279
NM_017948	Homo sapiens nucleolar protein 8 (NOL8), mRNA	2.1677	8.01306e-12	192.1	397.302
NM_000314	Homo sapiens phosphatase and tensin homolog (mutated in multiple advanced cancers 1) (PTEN), mRNA	1.7007	2.68235e-06	183.93	294.499
NM_052969	Homo sapiens ribosomal protein L39-like (RPL39L), mRNA	-1.6517	0.00074081	2509.74	1519.49
NM_005032	Homo sapiens plastin 3 (T isoform) (PLS3), mRNA	1.80596	9.5174e-05	1565.4	2827.06
NM_139004	Homo sapiens hemochromatosis (HFE), transcript variant 4, mRNA	-7.78188	2.62052e-09	65.3839	8.40207
NM_174900	Homo sapiens zinc finger protein 42 (ZFP42), mRNA	-1.47912	0.00788997	433.622	293.161
NM_003937	Homo sapiens kynureninase (L-kynurenine hydrolase) (KYNU), mRNA	1.60109	0.00518875	444.896	852.119
NM_000089	Homo sapiens collagen, type I, alpha 2 (COL1A2), mRNA	1.89838	1.46425e-08	38.1243	72.3719
NM_007243	Homo sapiens nurim (nuclear envelope membrane protein) (NRM), mRNA	-1.4601	0.00956856	750.901	514.279
AK125998	Homo sapiens cDNA FLJ44010 fis, clone TESTI4024344	-2.27697	0.00138989	57.3078	25.1685
NM_015252	Homo sapiens NPF/calponin-like protein (NACSIN), mRNA	1.61346	0.000399464	321.895	540.55
NM_000852	Homo sapiens glutathione S-transferase pi (GSTP1), mRNA	1.83789	7.47065e-08	66417.5	121171
NM_178517	Homo sapiens phosphatidylinositol glycan, class W (PIGW), mRNA	-1.40607	0.00259283	97.008	69.0135
NM_000390	Homo sapiens choroideremia (Rab escort protein 1) (CHM), transcript variant 2950156, mRNA	2.0147	0.00339162	18.5951	35.0282
NM_017644	Homo sapiens DRE1 protein (DRE1), mRNA	2.10466	1.50177e-06	37.3041	79.459
NM_018494	Homo sapiens leucine-rich and death domain containing (LRDD), transcript variant 2, mRNA	-1.80774	0.000113613	425.779	235.531
NM_002827	Homo sapiens protein tyrosine phosphatase, non-receptor type 1 (PTPN1), mRNA	1.56156	0.0024646	2134.04	3332.44
NM_014723	Homo sapiens syntaphilin (SNPH), mRNA	-1.55423	0.00286249	922.467	593.52
NM_032790	Homo sapiens hypothetical protein FLJ14466 (FLJ14466), mRNA	-1.40682	0.0025533	951.135	644.474
NM_018061	Homo sapiens hypothetical protein FLJ10330 (FLJ10330), mRNA	1.57732	0.000186096	149.695	228.79
NM_015425	Homo sapiens polymerase (RNA) I polypeptide A, 194kDa (POLR1A), mRNA	-1.69672	0.00364929	119.393	70.3672
NM_033515	Homo sapiens Rho GTPase activating protein 18 (ARHGAP18), mRNA	2.05489	1.02123e-05	134.945	277.298
NM_000836	Homo sapiens glutamate receptor, ionotropic, N-methyl D-aspartate 2D (GRIN2D), mRNA	-1.45884	0.00948003	41086.2	28163.7
NM_020123	Homo sapiens SM-11044 binding protein (SMBP), mRNA	1.95721	1.37657e-05	714.581	1398.58
NM_032704	Homo sapiens tubulin alpha 6 (TUBA6), mRNA	-1.46874	0.0006796	46499.6	35039.7
NM_014849	Homo sapiens synaptic vesicle glycoprotein 2A (SV2A), mRNA	-1.7847	0.00100421	57.0231	32.0947
NM_032312	Homo sapiens hypothetical protein MGC11061 (MGC11061), mRNA	1.89569	5.1838e-05	155.576	294.925
NM_007187	Homo sapiens WW domain binding protein 4 (formin binding protein 21) (WBP4), mRNA	2.12391	9.47327e-10	90.3588	191.562
NM_020536	Homo sapiens CSRP2 binding protein (CSRP2BP), transcript variant 1, mRNA	1.4614	0.00919511	1848.03	2700.72
NM_006782	Homo sapiens zinc finger protein-like 1 (ZFPL1), mRNA	-1.488	0.00665033	766.865	515.365
A_23_P136296	Unknown	-1.55016	0.00351788	395.894	255.389
NM_014319	Homo sapiens integral inner nuclear membrane protein (MAN1), mRNA	1.73043	0.000280829	391.121	676.805
AB051490	Homo sapiens mRNA for KIAA1703 protein, partial cds	1.66629	0.00773168	71.8487	119.721
NM_020895	Homo sapiens KIAA1533 (KIAA1533), mRNA	-2.53838	4.44281e-08	265.339	104.531
NM_000786	Homo sapiens cytochrome P450, family 51, subfamily A, polypeptide 1 (CYP51A1), mRNA	1.40038	0.00291644	2513.66	3473.45
NM_018017	Homo sapiens chromosome 10 open reading frame 118 (C10orf118), mRNA	2.59121	7.76334e-05	21.3831	57.7135
NM_002214	Homo sapiens integrin, beta 8 (ITGB8), mRNA	1.95494	0.000101848	29.4727	57.8514
NM_014604	Homo sapiens Tax interaction protein 1 (TIP-1), mRNA	-1.61927	0.00114258	2704.46	1670.17
NM_005802	Homo sapiens topoisomerase I binding, arginine/serine-rich (TOPORS), mRNA	1.91921	9.87394e-05	79.6279	152.823
NM_001165	Homo sapiens baculoviral IAP repeat-containing 3 (BIRC3), transcript variant 1, mRNA	2.02559	0.00688294	24.467	49.5601
NM_020675	Homo sapiens kinetochore protein Spc25 (Spc25), mRNA	-1.63265	0.00107014	597.742	366.117
NM_032390	Homo sapiens MKI67 (FHA domain) interacting nucleolar phosphoprotein (MKI67IP), mRNA	1.61331	0.0012423	958.947	1547.08
NM_004262	Homo sapiens airway trypsin-like protease (HAT), mRNA	2.37862	0.000110876	41.7233	99.2438
NM_006026	Homo sapiens H1 histone family, member X (H1FX), mRNA	-1.63626	0.000919566	1487.43	909.038
NM_024613	Homo sapiens pleckstrin homology domain containing, family F (with FYVE domain) member 2 (PLEKHF2), mRNA	1.61921	0.00120247	392.975	636.308
NM_006288	Homo sapiens Thy-1 cell surface antigen (THY1), mRNA	-1.7538	0.000189518	2415.54	1377.32
NM_005826	Homo sapiens heterogeneous nuclear ribonucleoprotein R (HNRPR), mRNA	1.48497	0.00691834	729.753	1083.66
NM_006391	Homo sapiens importin 7 (IPO7), mRNA	5.06087	1.29415e-17	56.4559	282.132
NM_006296	Homo sapiens vaccinia related kinase 2 (VRK2), mRNA	1.59844	0.00155189	661.096	1056.72
NM_199330	Homo sapiens homer homolog 2 (Drosophila) (HOMER2), transcript variant 2, mRNA	-1.57654	0.00247948	307.374	194.968
NM_138567	Homo sapiens synaptotagmin VIII (SYT8), mRNA	-1.92938	0.00401489	57.0933	29.5916
NM_006662	Homo sapiens Snf2-related CBP activator protein (SRCAP), mRNA	-1.63593	0.0041549	136.46	83.4143
AK055561	Homo sapiens cDNA FLJ30999 fis, clone HLUNG1000110, weakly similar to PISTIL-SPECIFIC EXTENSIN-LIKE PROTEIN PRECURSOR	-3.08817	0.00972296	48.7857	15.7976
NM_004719	Homo sapiens splicing factor, arginine/serine-rich 2, interacting protein (SFRS2IP), mRNA	1.71655	1.79036e-06	117.808	203.148
NM_017547	Homo sapiens hypothetical protein H17 (H17), mRNA	-1.66316	0.00073125	405.29	243.687
NM_006843	Homo sapiens serine dehydratase (SDS), mRNA	-2.6196	8.2579e-09	1260.72	478.24
NM_173647	Homo sapiens ring finger protein 149 (RNF149), mRNA	1.46491	0.00876432	9449.6	13842.8
NM_000179	Homo sapiens mutS homolog 6 (E. coli) (MSH6), mRNA	1.67136	0.000568281	2397.81	4007.6
NM_018230	Homo sapiens nucleoporin 133kDa (NUP133), mRNA	1.63319	0.00104049	316.641	517.134
NM_017634	Homo sapiens potassium channel tetramerisation domain containing 9 (KCTD9), mRNA	2.0516	4.29228e-10	297.261	581.836
NM_002087	Homo sapiens granulin (GRN), mRNA	1.52897	0.00378725	51018.3	78005.3
NM_001717	Homo sapiens basonuclin 1 (BNC1), mRNA	1.63325	0.000950009	1541.75	2518.06
NM_005628	Homo sapiens solute carrier family 1 (neutral amino acid transporter), member 5 (SLC1A5), mRNA	-1.60418	0.00144204	773.496	482.175
NM_138419	Homo sapiens DUF729 domain containing 1 (DUFD1), mRNA	-2.00853	8.86375e-06	440.491	219.31
NM_002537	Homo sapiens ornithine decarboxylase antizyme 2 (OAZ2), mRNA	-1.49947	0.00558955	3859.97	2574.23
NM_153000	Homo sapiens adenomatosis polyposis coli down-regulated 1 (APCDD1), mRNA	-2.175	8.96022e-05	98.292	45.1917
NM_016357	Homo sapiens epithelial protein lost in neoplasm beta (EPLIN), mRNA	1.84815	5.4371e-05	4153.34	7675.99
NM_014893	Homo sapiens neuroligin 4, Y-linked (NLGN4Y), mRNA	2.502	0.000308838	15.8734	37.9394
NM_005013	Homo sapiens nucleobindin 2 (NUCB2), mRNA	1.90212	3.13544e-05	307.132	584.202
NM_003543	Homo sapiens histone 1, H4h (HIST1H4H), mRNA	-1.83809	0.000223052	200.494	109.077
NM_016643	Homo sapiens mesenchymal stem cell protein DSC43 (LOC51333), mRNA	-1.96008	1.39794e-05	693.88	354.005
NM_014225	Homo sapiens protein phosphatase 2 (formerly 2A), regulatory subunit A (PR 65), alpha isoform (PPP2R1A), mRNA	-1.49383	0.00601497	6504.03	4353.93
NM_003866	Homo sapiens inositol polyphosphate-4-phosphatase, type II, 105kDa (INPP4B), mRNA	1.5251	0.00399653	1625.56	2479.14
NM_024958	Homo sapiens chromosome 20 open reading frame 98 (C20orf98), mRNA	-1.61493	2.27179e-05	305.336	191.69
NM_003568	Homo sapiens annexin A9 (ANXA9), mRNA	-1.6295	0.00445185	121.243	74.4048
NM_014166	Homo sapiens vitamin D receptor interacting protein (VDRIP), mRNA	1.64039	0.000872221	1178.82	1933.72
NM_005886	Homo sapiens katanin p80 (WD repeat containing) subunit B 1 (KATNB1), mRNA	-1.68364	0.000499794	788.818	468.52
NM_032108	Homo sapiens sema domain, transmembrane domain (TM), and cytoplasmic domain, (semaphorin) 6B (SEMA6B), transcript variant SEMA6B.3, mRNA	-1.95384	1.88623e-05	402.472	205.991
NM_001548	Homo sapiens interferon-induced protein with tetratricopeptide repeats 1 (IFIT1), mRNA	1.87046	4.095e-05	1279.74	2393.7
NM_016475	Homo sapiens chromosome 14 open reading frame 100 (C14orf100), mRNA	1.50489	0.00524714	1096.93	1650.75
NM_153252	Homo sapiens bromo domain-containing protein disrupted in leukemia (BRODL), mRNA	1.94423	0.00132722	28.9959	54.8874
NM_015423	Homo sapiens aminoadipate-semialdehyde dehydrogenase-phosphopantetheinyl transferase (AASDHPPT), mRNA	1.81617	1.3318e-07	679.514	1278.28
NM_172027	Homo sapiens ankyrin repeat and BTB (POZ) domain containing 1 (ABTB1), transcript variant 2, mRNA	-1.39808	0.00305754	269.289	187.557
NM_021961	Homo sapiens TEA domain family member 1 (SV40 transcriptional enhancer factor) (TEAD1), mRNA	1.83147	8.86557e-08	468.663	900.429
NM_003105	Homo sapiens sortilin-related receptor, L(DLR class) A repeats-containing (SORL1), mRNA	1.55153	0.00280929	8804.91	13661.1
NM_014294	Homo sapiens translocation associated membrane protein 1 (TRAM1), mRNA	2.03344	5.10364e-06	5934.29	12067
NM_030753	Homo sapiens wingless-type MMTV integration site family, member 3 (WNT3), mRNA	1.68755	0.000529636	279.573	471.795
NM_014214	Homo sapiens inositol(myo)-1(or 4)-monophosphatase 2 (IMPA2), mRNA	-1.51303	0.00468559	3124.28	2064.91
NM_018360	Homo sapiens chromosome X open reading frame 15 (CXorf15), mRNA	1.66619	0.000166656	48.5679	81.4616
NM_018650	Homo sapiens MAP/microtubule affinity-regulating kinase 1 (MARK1), mRNA	1.50342	0.00567264	200.855	295.783
NM_001038	Homo sapiens sodium channel, nonvoltage-gated 1 alpha (SCNN1A), mRNA	-1.62108	0.00119192	639.878	394.724
NM_006461	Homo sapiens sperm associated antigen 5 (SPAG5), mRNA	-1.65576	0.000705349	1777.54	1073.55
NM_024116	Homo sapiens hypothetical protein MGC5306 (MGC5306), mRNA	2.14709	2.71523e-06	161.696	347.176
NM_031434	Homo sapiens chromosome 7 open reading frame 21 (C7orf21), mRNA	-1.52874	0.000175729	2010.26	1327.97
NM_014292	Homo sapiens chromobox homolog 6 (CBX6), mRNA	-1.65465	0.000725037	1135.46	686.223
AK000088	Homo sapiens cDNA FLJ20081 fis, clone COL03242	-7.4015	5.15283e-05	42.6198	5.75827
NM_018981	Homo sapiens DnaJ (Hsp40) homolog, subfamily C, member 10 (DNAJC10), mRNA	1.85582	6.33832e-08	384.093	704.88
NM_006901	Homo sapiens myosin IXA (MYO9A), mRNA	1.62573	0.00164472	162.595	264.336
NM_178439	Homo sapiens germ cell-less homolog 1 (Drosophila) (GCL), mRNA	1.49163	0.00536473	162.354	238.469
A_23_P120606	Unknown	-2.03877	0.000231022	143.936	70.5996
NM_024546	Homo sapiens chromosome 13 open reading frame 7 (C13orf7), mRNA	2.1706	1.61014e-06	173.859	377.377
NM_001615	Homo sapiens actin, gamma 2, smooth muscle, enteric (ACTG2), mRNA	3.1918	3.74937e-05	22.2755	71.0992
NM_002034	Homo sapiens fucosyltransferase 5 (alpha (1,3) fucosyltransferase) (FUT5), mRNA	-1.68424	0.000917571	178.882	106.21
NM_032501	Homo sapiens acetyl-Coenzyme A synthetase 2 (AMP forming)-like (ACAS2L), nuclear gene encoding mitochondrial protein, mRNA	-1.58551	0.00121491	147.68	93.3593
AB023174	Homo sapiens mRNA for KIAA0957 protein, partial cds	2.14888	0.000154799	48.2416	103.665
NM_004990	Homo sapiens methionine-tRNA synthetase (MARS), mRNA	-1.42715	0.00166776	3489.06	2600.58
NM_005378	Homo sapiens v-myc myelocytomatosis viral related oncogene, neuroblastoma derived (avian) (MYCN), mRNA	-1.64855	0.00434137	124.28	74.0821
NM_005453	Homo sapiens zinc finger protein 297 (ZNF297), mRNA	-1.4903	0.00794145	283.696	190.362
NM_153329	Homo sapiens hypothetical protein MGC10204 (MGC10204), mRNA	-1.53545	0.000150466	1735.5	1174.67
NM_006764	Homo sapiens interferon-related developmental regulator 2 (IFRD2), mRNA	-1.47315	0.00787722	7404.6	5026.37
NM_001568	Homo sapiens eukaryotic translation initiation factor 3, subunit 6 48kDa (EIF3S6), mRNA	1.70282	0.00345419	3121.1	6661.6
NM_152285	Homo sapiens arrestin domain containing 1 (ARRDC1), mRNA	-1.58814	4.34131e-05	976.378	635.648
NM_016944	Homo sapiens taste receptor, type 2, member 4 (TAS2R4), mRNA	-3.72192	2.11603e-05	58.9088	15.8275
NM_000255	Homo sapiens methylmalonyl Coenzyme A mutase (MUT), nuclear gene encoding mitochondrial protein, mRNA	1.64425	0.000906201	354.789	583.361
NM_006480	Homo sapiens regulator of G-protein signalling 14 (RGS14), mRNA	-1.6437	0.00421063	203.608	131.827
NM_006888	Homo sapiens calmodulin 1 (phosphorylase kinase, delta) (CALM1), mRNA	1.43507	0.00140939	2654.68	3640.92
NM_000328	Homo sapiens retinitis pigmentosa GTPase regulator (RPGR), mRNA	1.94636	0.00676146	42.1634	82.0652
NM_173624	Homo sapiens hypothetical protein FLJ40504 (FLJ40504), mRNA	-2.23335	4.64995e-07	45942.8	20571.3
NM_153824	Homo sapiens pyrroline-5-carboxylate reductase 1 (PYCR1), transcript variant 2, mRNA	-1.61664	0.00121032	881.837	545.474
NM_006704	Homo sapiens SGT1, suppressor of G2 allele of SKP1 (S. cerevisiae) (SUGT1), mRNA	1.58175	5.05863e-05	1638.83	2672.8
NM_006681	Homo sapiens neuromedin U (NMU), mRNA	-2.30319	2.93494e-07	475.9	206.626
NM_175886	Homo sapiens phosphoribosyl pyrophosphate synthetase 1-like 1 (PRPS1L1), mRNA	-3.6231	1.44299e-10	163.207	45.0463
NM_020401	Homo sapiens nucleoporin 107kDa (NUP107), mRNA	1.48422	0.00685182	1224.38	1817.24
NM_013432	Homo sapiens nuclear factor of kappa light polypeptide gene enhancer in B-cells inhibitor-like 2 (NFKBIL2), mRNA	-1.82106	0.000128643	170.053	90.9022
NM_173468	Homo sapiens MOB1, Mps One Binder kinase activator-like 1A (yeast) (MOBKL1A), mRNA	1.95581	3.15321e-05	121.85	238.315
NM_139283	Homo sapiens T-cell activation protein phosphatase 2C (TA-PP2C), mRNA	2.28561	2.77044e-07	388.933	888.951
NM_022726	Homo sapiens elongation of very long chain fatty acids (FEN1/Elo2, SUR4/Elo3, yeast)-like 4 (ELOVL4), mRNA	2.02453	0.000112409	59.6473	120.758
NM_012158	Homo sapiens F-box and leucine-rich repeat protein 3A (FBXL3A), mRNA	1.86173	6.28514e-05	167.026	310.957
NM_057091	Homo sapiens artemin (ARTN), transcript variant 2, mRNA	-1.82418	7.79474e-05	1059.99	581.074
NM_138768	Homo sapiens myeloma overexpressed gene (in a subset of t(11;14) positive multiple myelomas) (MYEOV), mRNA	-1.55647	0.00506422	148.815	95.6103
NM_021066	Homo sapiens histone 1, H2aj (HIST1H2AJ), mRNA	-1.57017	0.000647225	1014.93	711.464
NM_000081	Homo sapiens Chediak-Higashi syndrome 1 (CHS1), mRNA	2.43801	2.79106e-06	47.3705	115.49
NM_025258	Homo sapiens chromosome 6 open reading frame 27 (C6orf27), mRNA	-1.55898	0.00619754	169.713	108.862
NM_006572	Homo sapiens guanine nucleotide binding protein (G protein), alpha 13 (GNA13), mRNA	1.49822	0.00405927	125.295	200.892
NM_022098	Homo sapiens hypothetical protein LOC63929 (LOC63929), mRNA	-1.75395	0.00498221	64.0272	37.2776
NM_006778	Homo sapiens tripartite motif-containing 10 (TRIM10), transcript variant 1, mRNA	-1.48866	0.00778954	235.272	158.724
NM_006709	Homo sapiens HLA-B associated transcript 8 (BAT8), transcript variant NG36/G9a, mRNA	-1.53486	0.000152525	750.712	479.032
NM_032124	Homo sapiens hypothetical protein DKFZp564D1378 (DKFZP564D1378), mRNA	1.52649	0.00403162	625.949	955.508
NM_014738	Homo sapiens KIAA0195 gene product (KIAA0195), mRNA	-1.63168	0.00164025	209.298	128.272
NM_172240	Homo sapiens TUWD12 (TUWD12), mRNA	1.89094	7.75014e-05	103.574	195.852
NM_014303	Homo sapiens pescadillo homolog 1, containing BRCT domain (zebrafish) (PES1), mRNA	-1.55021	0.000106679	669.024	456.496
NM_015382	Homo sapiens HECT domain containing 1 (HECTD1), mRNA	2.117	1.87855e-06	728.839	1542.95
NM_018688	Homo sapiens bridging integrator 3 (BIN3), mRNA	-1.38052	0.00436967	1419.12	944.502
NM_138418	Homo sapiens hypothetical protein MGC15416 (MGC15416), mRNA	-1.50386	0.00527384	7693.52	5115.85
NM_001677	Homo sapiens ATPase, Na+/K+ transporting, beta 1 polypeptide (ATP1B1), mRNA	1.57418	6.05972e-05	4120.73	6762.58
NM_020315	Homo sapiens pyridoxal (pyridoxine, vitamin B6) phosphatase (PDXP), mRNA	-1.66748	0.00180069	165.41	99.1979
NM_173620	Homo sapiens hypothetical protein FLJ23825 (FLJ23825), mRNA	-1.65813	0.00150578	171.877	103.657
NM_012236	Homo sapiens sex comb on midleg homolog 1 (Drosophila) (SCMH1), mRNA	-1.53535	0.00838544	137.345	89.4551
NM_018378	Homo sapiens F-box and leucine-rich repeat protein 8 (FBXL8), mRNA	-2.17772	3.42643e-05	97.7389	44.8813
NM_001525	Homo sapiens hypocretin (orexin) receptor 1 (HCRTR1), mRNA	-1.79046	0.00788268	77.3046	43.1759
NM_033082	Homo sapiens cytokine induced protein 29 kDa (CIP29), mRNA	1.33861	0.00994587	6645.72	9267.92
NM_021013	Homo sapiens keratin, hair, acidic, 4 (KRTHA4), mRNA	-1.48793	0.00660653	1088.46	731.53
NM_006811	Homo sapiens tumor differentially expressed 1 (TDE1), transcript variant 1, mRNA	1.60511	0.00137705	3485.53	5594.66
NM_018355	Homo sapiens zinc finger protein 415 (ZNF415), mRNA	1.65879	0.0036354	71.9361	119.327
NM_021044	Homo sapiens desert hedgehog homolog (Drosophila) (DHH), mRNA	-2.01789	0.000149518	96.2471	47.6969
NM_020935	Homo sapiens ubiquitin specific protease 37 (USP37), mRNA	1.52585	0.00162363	52.5472	80.6581
NM_178229	Homo sapiens IQ motif containing GTPase activating protein 3 (IQGAP3), mRNA	-1.96283	3.50194e-05	311.332	158.614
NM_052845	Homo sapiens methylmalonic aciduria (cobalamin deficiency) type B (MMAB), mRNA	-1.40383	0.00271583	2136.52	1644.85
NM_032753	Homo sapiens hypothetical protein MGC15631 (MGC15631), mRNA	-1.5283	0.00440736	1842.22	1201.05
NM_003201	Homo sapiens transcription factor A, mitochondrial (TFAM), mRNA	1.60222	0.00185603	179.346	287.329
NM_014389	Homo sapiens proline-, glutamic acid-, leucine-rich protein 1 (PELP1), mRNA	-1.52736	0.00389649	1562.12	1022.75
NM_017599	Homo sapiens transmembrane protein vezatin (VEZATIN), mRNA	1.74687	0.00022067	391.754	684.343
NM_002203	Homo sapiens integrin, alpha 2 (CD49B, alpha 2 subunit of VLA-2 receptor) (ITGA2), mRNA	2.14141	4.99718e-06	94.7754	214.465
NM_006342	Homo sapiens transforming, acidic coiled-coil containing protein 3 (TACC3), mRNA	-1.63144	0.00103793	675.239	413.893
NM_145279	Homo sapiens MOB1, Mps One Binder kinase activator-like 2C (yeast) (MOBKL2C), transcript variant 1, mRNA	-1.47257	0.000624643	352.922	247.309
AB002342	Human mRNA for KIAA0344 gene, partial cds	1.50791	0.00508302	787.649	1187.71
NM_005800	Homo sapiens chromosome 13 open reading frame 22 (C13orf22), mRNA	1.42455	0.00230289	100.321	143.925
NM_032824	Homo sapiens hypothetical protein FLJ14681 (FLJ14681), mRNA	1.68617	0.00095036	31.3527	52.9211
NM_001087	Homo sapiens angio-associated, migratory cell protein (AAMP), mRNA	-1.64169	0.000844401	5391.68	3284.22
NM_007171	Homo sapiens protein-O-mannosyltransferase 1 (POMT1), mRNA	-1.34349	0.00905867	2432.88	1865.85
NM_005767	Homo sapiens purinergic receptor P2Y, G-protein coupled, 5 (P2RY5), mRNA	2.22533	0.0026377	32.1254	71.4896
NM_014501	Homo sapiens ubiquitin-conjugating enzyme E2S (UBE2S), mRNA	-1.83563	2.60938e-05	7485.26	4088.34
NM_006066	Homo sapiens aldo-keto reductase family 1, member A1 (aldehyde reductase) (AKR1A1), transcript variant 1, mRNA	-1.40666	0.00256136	4178.22	3093.91
NM_173797	Homo sapiens PAP associated domain containing 4 (PAPD4), mRNA	1.61525	0.000624101	132.932	225.316
NM_022350	Homo sapiens leukocyte-derived arginine aminopeptidase (LRAP), mRNA	1.61695	0.00159299	145.958	235.557
NM_018074	Homo sapiens hypothetical protein FLJ10374 (FLJ10374), mRNA	-1.56975	0.00325078	293.547	187.003
NM_001789	Homo sapiens cell division cycle 25A (CDC25A), transcript variant 1, mRNA	-1.58423	4.76736e-05	293.759	177.404
NM_015440	Homo sapiens formyltetrahydrofolate synthetase domain containing 1 (FTHFSDC1), mRNA	-1.46951	0.000668195	393.02	274.933
NM_025161	Homo sapiens hypothetical protein FLJ22175 (FLJ22175), mRNA	-1.88712	3.72468e-05	602.919	319.492
NM_006993	Homo sapiens nucleophosmin/nucleoplasmin, 3 (NPM3), mRNA	-1.47953	0.00724772	13412.5	9065.34
NM_144777	Homo sapiens sciellin (SCEL), transcript variant 2, mRNA	2.06871	3.64903e-06	377.543	781.027
NM_017638	Homo sapiens TRAP/mediator complex subunit p28b (FLJ20045), mRNA	-8.38349	3.5542e-18	736.289	87.826
NM_020970	Homo sapiens KIAA1641 protein (KIAA1641), mRNA	2.80537	5.29352e-07	17.3804	48.8936
NM_022495	Homo sapiens chromosome 14 open reading frame 135 (C14orf135), mRNA	1.47833	0.00757441	472.517	698.537
NM_016308	Homo sapiens UMP-CMP kinase (UMP-CMPK), mRNA	2.37585	2.46673e-07	163.741	389.025
NM_174891	Homo sapiens chromosome 14 open reading frame 79 (C14orf79), mRNA	-1.51643	0.00387679	107.747	69.165
NM_015110	Homo sapiens SMC5 structural maintenance of chromosomes 5-like 1 (yeast) (SMC5L1), mRNA	2.39442	3.74801e-05	31.1	74.4665
NM_005612	Homo sapiens RE1-silencing transcription factor (REST), mRNA	1.8543	0.00324218	163.445	315.48
NM_003731	Homo sapiens Sjogren's syndrome nuclear autoantigen 1 (SSNA1), mRNA	-1.37727	0.00466473	3462.6	2513.96
NM_006372	Homo sapiens synaptotagmin binding, cytoplasmic RNA interacting protein (SYNCRIP), mRNA	1.72581	1.41182e-06	1209.28	2161.42
NM_002274	Homo sapiens keratin 13 (KRT13), transcript variant 2, mRNA	-1.60872	0.00132041	2182.2	1356.48
NM_015285	Homo sapiens WD repeat domain 7 (WDR7), transcript variant 1, mRNA	1.61673	0.00131484	344.464	556.906
NM_012081	Homo sapiens elongation factor, RNA polymerase II, 2 (ELL2), mRNA	2.10401	2.14903e-06	3514.06	7393.6
NM_015577	Homo sapiens retinoic acid induced 14 (RAI14), mRNA	1.73837	0.000238138	729.128	1267.49
NM_002969	Homo sapiens mitogen-activated protein kinase 12 (MAPK12), mRNA	-1.69131	0.000825623	232.291	137.345
NM_006848	Homo sapiens hepatitis delta antigen-interacting protein A (DIPA), mRNA	-1.5733	0.00211252	2076.76	1320
NM_024506	Homo sapiens galactosidase, beta 1-like (GLB1L), mRNA	-1.76211	0.00164183	140.148	79.534
NM_014964	Homo sapiens epsin 2 (EPN2), transcript variant 2, mRNA	1.47809	0.00738754	4934.3	7293.35
NM_002220	Homo sapiens inositol 1,4,5-trisphosphate 3-kinase A (ITPKA), mRNA	-1.69008	0.00193077	134.818	79.77
NM_030576	Homo sapiens hypothetical protein MGC10986 (MGC10986), mRNA	-1.52546	0.00530259	128.939	84.5429
NM_033256	Homo sapiens protein phosphatase 1, regulatory (inhibitor) subunit 14A (PPP1R14A), mRNA	-1.4635	0.00949423	520.867	355.906
NM_007059	Homo sapiens kaptin (actin binding protein) (KPTN), mRNA	-1.54965	0.00328371	369.842	238.661
NM_021133	Homo sapiens ribonuclease L (2',5'-oligoisoadenylate synthetase-dependent) (RNASEL), mRNA	1.77252	0.00348248	42.1739	74.754
NM_138714	Homo sapiens nuclear factor of activated T-cells 5, tonicity-responsive (NFAT5), transcript variant 1, mRNA	1.81089	0.000127426	162.928	295.044
NM_016106	Homo sapiens sec1 family domain containing 1 (SCFD1), transcript variant 1, mRNA	2.38671	1.00745e-07	400.139	955.017
NM_000545	Homo sapiens transcription factor 1, hepatic; LF-B1, hepatic nuclear factor (HNF1), albumin proximal factor (TCF1), mRNA	-1.91301	4.44087e-05	143.092	74.7372
NM_016026	Homo sapiens retinol dehydrogenase 11 (all-trans and 9-cis) (RDH11), mRNA	1.68022	0.000515967	740.588	1244.35
NM_014779	Homo sapiens KIAA0669 gene product (KIAA0669), mRNA	1.67397	0.000859767	88.7181	148.84
NM_015317	Homo sapiens pumilio homolog 2 (Drosophila) (PUM2), mRNA	1.65338	8.81524e-06	214.004	364.475
NM_020349	Homo sapiens ankyrin repeat domain 2 (stretch responsive muscle) (ANKRD2), mRNA	-1.60975	3.59897e-05	410.628	270.492
NM_005937	Homo sapiens myeloid/lymphoid or mixed-lineage leukemia (trithorax homolog, Drosophila); translocated to, 6 (MLLT6), mRNA	-1.51131	0.000261976	154.08	102.828
NM_025114	Homo sapiens hypothetical protein FLJ13615 (FLJ13615), mRNA	2.51539	4.88293e-06	23.6188	57.4513
NM_018261	Homo sapiens SEC3-like 1 (S. cerevisiae) (SEC3L1), transcript variant 1, mRNA	1.80228	1.92409e-07	409.506	749.746
NM_001986	Homo sapiens ets variant gene 4 (E1A enhancer binding protein, E1AF) (ETV4), mRNA	-1.63447	1.40741e-05	662.909	406.341
NM_014731	Homo sapiens ProSAPiP1 protein (ProSAPiP1), mRNA	-1.73459	0.00175989	104.13	60.0315
A_23_P122650	Unknown	-1.59993	0.00147409	61038.6	38150.7
NM_002333	Homo sapiens low density lipoprotein receptor-related protein 3 (LRP3), mRNA	-1.58921	0.00170396	3438	2163.34
NM_018079	Homo sapiens hypothetical protein FLJ10379 (FLJ10379), mRNA	1.60286	0.00474562	85.1998	136.563
NM_024719	Homo sapiens growth hormone regulated TBC protein 1 (GRTP1), mRNA	-1.64498	0.00448493	111.368	67.7014
NM_030943	Homo sapiens amnionless homolog (mouse) (AMN), mRNA	-1.82049	0.000104855	331.23	181.946
NM_022913	Homo sapiens vasculin (DKFZp761C169), mRNA	1.99306	9.59681e-06	307.627	613.118
NM_203315	Homo sapiens 3-hydroxybutyrate dehydrogenase (heart, mitochondrial) (BDH), nuclear gene encoding mitochondrial protein, transcript variant 2, mRNA	-1.67417	0.000607826	625.108	373.385
AL096748	Homo sapiens mRNA; cDNA DKFZp434A043 (from clone DKFZp434A043); partial cds	1.71411	0.000779901	99.9372	171.303
NM_000068	Homo sapiens calcium channel, voltage-dependent, P/Q type, alpha 1A subunit (CACNA1A), transcript variant 1, mRNA	-1.92501	0.00732333	61.6644	32.0332
NM_024942	Homo sapiens chromosome 10 open reading frame 88 (C10orf88), mRNA	1.58172	0.00864253	83.4685	132.024
NM_003132	Homo sapiens spermidine synthase (SRM), mRNA	-1.60713	0.00133997	5999.56	3733.08
NM_015578	Homo sapiens chromosome 19 open reading frame 13 (C19orf13), mRNA	1.5699	6.70701e-05	1002.45	1573.22
NM_022771	Homo sapiens TBC1 domain family, member 15 (TBC1D15), mRNA	2.13051	2.591e-06	211.681	450.99
NM_018440	Homo sapiens phosphoprotein associated with glycosphingolipid-enriched microdomains (PAG), mRNA	1.54537	0.00255835	97.5793	149.533
NM_017443	Homo sapiens polymerase (DNA directed), epsilon 3 (p17 subunit) (POLE3), mRNA	-1.50229	0.00538245	9374.71	6240.27
NM_020870	Homo sapiens SH3 multiple domains 2 (SH3MD2), mRNA	1.57742	0.000369534	447.797	776.495
NM_002689	Homo sapiens polymerase (DNA-directed), alpha (70kD) (POLA2), mRNA	-2.00355	8.04179e-06	851.284	424.887
NM_001418	Homo sapiens eukaryotic translation initiation factor 4 gamma, 2 (EIF4G2), mRNA	1.69231	0.000428364	10927.7	18493.1
NM_020230	Unknown	-1.46062	0.000811863	1015.05	729.607
NM_174922	Homo sapiens aarF domain containing kinase 5 (ADCK5), mRNA	-1.73837	0.000259049	598.661	344.382
NM_000964	Homo sapiens retinoic acid receptor, alpha (RARA), mRNA	-1.376	0.00478448	2830.72	2087.48
NM_004927	Homo sapiens mitochondrial ribosomal protein L49 (MRPL49), nuclear gene encoding mitochondrial protein, mRNA	-1.59116	0.000153441	2307.93	1591.74
NM_002298	Homo sapiens lymphocyte cytosolic protein 1 (L-plastin) (LCP1), mRNA	-2.36286	1.10028e-07	2248.91	951.773
NM_018099	Homo sapiens male sterility domain containing 1 (MLSTD1), mRNA	-1.60647	0.00709212	106.444	66.2594
NM_003926	Homo sapiens methyl-CpG binding domain protein 3 (MBD3), mRNA	-1.42437	0.00176855	1212	878.486
NM_024832	Homo sapiens Ras and Rab interactor 3 (RIN3), mRNA	-1.55093	0.00374405	256.988	165.699
NM_015049	Homo sapiens amyotrophic lateral sclerosis 2 (juvenile) chromosome region, candidate 3 (ALS2CR3), mRNA	1.61402	0.000588831	67.1857	109.857
NM_014819	Homo sapiens praja 2, RING-H2 motif containing (PJA2), mRNA	2.22288	1.17308e-06	122.526	272.362
NM_001305	Homo sapiens claudin 4 (CLDN4), mRNA	-1.48523	0.00694555	724.862	488.047
NM_022802	Homo sapiens C-terminal binding protein 2 (CTBP2), transcript variant 2, mRNA	1.67419	0.00054589	9941.96	16644.7
NM_006751	Homo sapiens sperm specific antigen 2 (SSFA2), mRNA	2.0867	7.94051e-11	490.48	1043.21
NM_030798	Homo sapiens Williams-Beuren syndrome chromosome region 16 (WBSCR16), transcript variant 1, mRNA	-1.50719	0.00520445	773.621	513.287
NM_005322	Homo sapiens histone 1, H1b (HIST1H1B), mRNA	-1.82699	0.000183468	272.125	148.947
NM_005180	Homo sapiens B lymphoma Mo-MLV insertion region (mouse) (BMI1), mRNA	2.10583	1.31172e-07	38.5012	81.2375
NM_003838	Homo sapiens fucose-1-phosphate guanylyltransferase (FPGT), mRNA	1.65694	0.00251124	75.9628	125.866
NM_005044	Homo sapiens protein kinase, X-linked (PRKX), mRNA	1.52102	0.00687054	147.28	224.016
ENST00000240820	Unknown	-1.55288	0.00281775	990.015	637.535
NM_015927	Homo sapiens transforming growth factor beta 1 induced transcript 1 (TGFB1I1), mRNA	-2.01652	9.79375e-06	388.589	192.703
AB011154	Homo sapiens mRNA for KIAA0582 protein, partial cds	1.40707	0.00253981	85.0715	119.705
NM_178438	Homo sapiens small proline rich-like (epidermal differentiation complex) 5A (SPRL5A), mRNA	-1.57582	0.00203352	87057.1	55245.6
NM_020399	Homo sapiens golgi associated PDZ and coiled-coil motif containing (GOPC), mRNA	1.63709	0.00306707	184.714	342.009
NM_003377	Homo sapiens vascular endothelial growth factor B (VEGFB), mRNA	-1.40127	0.00286337	10624.7	8177.2
NM_005842	Homo sapiens sprouty homolog 2 (Drosophila) (SPRY2), mRNA	1.49606	0.00597258	758.048	1134.09
NM_003811	Homo sapiens tumor necrosis factor (ligand) superfamily, member 9 (TNFSF9), mRNA	-1.5629	0.00441085	299.278	205.691
NM_001167	Homo sapiens baculoviral IAP repeat-containing 4 (BIRC4), mRNA	2.81437	5.17496e-05	25.7114	72.3615
NM_016516	Homo sapiens vacuolar protein sorting 54 (yeast) (VPS54), mRNA	1.81598	0.000195354	45.3507	82.2848
NM_006496	Homo sapiens guanine nucleotide binding protein (G protein), alpha inhibiting activity polypeptide 3 (GNAI3), mRNA	1.69266	0.000430831	1273.71	2155.95
NM_006928	Homo sapiens silver homolog (mouse) (SILV), mRNA	-1.87694	0.000123908	477.46	273.1
NM_030649	Homo sapiens centaurin, beta 5 (CENTB5), mRNA	-1.49309	0.00039555	102.94	67.7167
NM_145034	Homo sapiens AF464140 (LOC163590), mRNA	1.68722	0.00643384	44.6432	75.323
NM_138346	Homo sapiens hypothetical protein MGC33867 (MGC33867), mRNA	-1.46093	0.00925191	4747.3	3570.47
NM_032937	Homo sapiens chromosome 9 open reading frame 37 (C9orf37), mRNA	-1.47374	0.00216305	240.132	159.782
NM_000311	Homo sapiens prion protein (p27-30) (Creutzfeld-Jakob disease, Gerstmann-Strausler-Scheinker syndrome, fatal familial insomnia) (PRNP), transcript variant 1, mRNA	2.33134	7.34478e-14	5478.82	12762.4
NM_012427	Homo sapiens kallikrein 5 (KLK5), mRNA	-1.55477	0.00269073	20300.1	13056.7
NM_015046	Homo sapiens senataxin (KIAA0625), mRNA	1.981	2.35689e-05	158.822	314.657
NM_003656	Homo sapiens calcium/calmodulin-dependent protein kinase I (CAMK1), mRNA	-2.04229	0.000221672	100.935	49.4227
NM_002901	Homo sapiens reticulocalbin 1, EF-hand calcium binding domain (RCN1), mRNA	1.39498	0.00325829	1253.59	1836.18
NM_024076	Homo sapiens potassium channel tetramerisation domain containing 15 (KCTD15), mRNA	-1.48461	0.000478169	145.321	99.5556
NM_133337	Homo sapiens fer-1-like 3, myoferlin (C. elegans) (FER1L3), transcript variant 2, mRNA	1.63567	0.00106989	227.126	371.504
NM_014028	Homo sapiens osteopetrosis associated transmembrane protein 1 (OSTM1), mRNA	2.50388	1.57859e-11	247.896	714.43
NM_024704	Homo sapiens chromosome 20 open reading frame 23 (C20orf23), mRNA	2.49693	5.80844e-08	70.0037	169.838
NM_016608	Homo sapiens armadillo repeat containing, X-linked 1 (ARMCX1), mRNA	1.49321	0.00623944	781.012	1166.22
NM_015902	Homo sapiens progestin induced protein (DD5), mRNA	1.72891	0.00238724	61.5339	106.387
NM_002662	Homo sapiens phospholipase D1, phophatidylcholine-specific (PLD1), mRNA	1.6679	0.00139942	218.219	365.769
NM_145014	Homo sapiens hypothetical protein FLJ32915 (FLJ32915), mRNA	-1.47542	0.00997921	276.964	187.719
NM_016303	Homo sapiens pp21 homolog (LOC51186), mRNA	1.87991	3.76297e-05	561.697	1055.94
NM_005095	Homo sapiens zinc finger protein 262 (ZNF262), mRNA	1.82583	0.000149055	146.526	267.531
NM_017631	Homo sapiens hypothetical protein FLJ20035 (FLJ20035), mRNA	2.17315	6.86267e-12	69.7677	152.048
NM_032261	Homo sapiens chromosome 21 open reading frame 56 (C21orf56), mRNA	-1.56542	0.00288721	374.535	239.256
NM_024671	Homo sapiens hypothetical protein FLJ23436 (FLJ23436), mRNA	-1.46278	0.00959705	434.436	296.994
NM_003772	Homo sapiens jerky homolog-like (mouse) (JRKL), mRNA	2.46015	9.90104e-05	32.8595	80.8394
NM_003286	Homo sapiens topoisomerase (DNA) I (TOP1), mRNA	1.8074	9.56821e-05	764.552	1381.85
NM_004104	Homo sapiens fatty acid synthase (FASN), mRNA	-1.58859	0.00177044	1062.08	668.569
NM_033044	Homo sapiens microtubule-actin crosslinking factor 1 (MACF1), transcript variant 2, mRNA	2.06413	3.67344e-06	435.211	898.332
NM_033018	Homo sapiens PCTAIRE protein kinase 1 (PCTK1), transcript variant 2, mRNA	-1.46273	0.00942585	588.49	402.323
NM_004725	Homo sapiens BUB3 budding uninhibited by benzimidazoles 3 homolog (yeast) (BUB3), mRNA	1.89904	2.85258e-05	928.44	1763.15
NM_153763	Homo sapiens potassium voltage-gated channel, Shaw-related subfamily, member 4 (KCNC4), transcript variant 2, mRNA	-1.94238	0.000901201	81.0254	41.7145
NM_005715	Homo sapiens uronyl-2-sulfotransferase (UST), mRNA	1.47946	0.00950361	195.45	289.159
NM_030939	Homo sapiens chromosome 6 open reading frame 62 (C6orf62), mRNA	1.60013	0.00322488	1748.25	3176.84
NM_000692	Homo sapiens aldehyde dehydrogenase 1 family, member B1 (ALDH1B1), nuclear gene encoding mitochondrial protein, mRNA	-1.42655	0.00168911	651.578	459.086
NM_006869	Homo sapiens centaurin, alpha 1 (CENTA1), mRNA	-2.21036	9.73906e-05	103.542	46.8439
NM_152295	Homo sapiens threonyl-tRNA synthetase (TARS), mRNA	1.58537	0.00179134	3727.04	5908.75
NM_174889	Homo sapiens hypothetical protein LOC91942 (LOC91942), mRNA	1.36475	0.00598404	3585.33	4871.99
NM_022894	Homo sapiens poly(A) polymerase gamma (PAPOLG), mRNA	1.67421	0.000723049	185.378	310.362
NM_014812	Homo sapiens KARP-1-binding protein (KAB), mRNA	2.31859	0.000123307	12.1833	26.6477
NM_025215	Homo sapiens pseudouridylate synthase 1 (PUS1), mRNA	-1.40886	0.00244753	6309.31	4785.08
NM_007071	Homo sapiens HERV-H LTR-associating 3 (HHLA3), mRNA	-1.38063	0.00436015	86.3943	62.4868
NM_007260	Homo sapiens lysophospholipase II (LYPLA2), mRNA	-1.56446	0.00249546	643.235	411.155
NM_003942	Homo sapiens ribosomal protein S6 kinase, 90kDa, polypeptide 4 (RPS6KA4), mRNA	-2.05052	4.21739e-06	1748.08	852.506
NM_017576	Homo sapiens kinesin family member 27 (KIF27), mRNA	2.6788	0.00127896	12.0548	29.5744
NM_001336	Homo sapiens cathepsin Z (CTSZ), mRNA	3.85877	8.05961e-13	359.929	1388.89
NM_005084	Homo sapiens phospholipase A2, group VII (platelet-activating factor acetylhydrolase, plasma) (PLA2G7), mRNA	1.59189	0.00166317	721.621	1148.74
NM_053041	Homo sapiens COMM domain containing 7 (COMMD7), mRNA	-1.34298	0.00914676	1478.33	1103.69
NM_003550	Homo sapiens MAD1 mitotic arrest deficient-like 1 (yeast) (MAD1L1), mRNA	-1.47958	0.00730536	1480.44	1000.59
NM_006390	Homo sapiens importin 8 (IPO8), mRNA	1.60125	3.16592e-05	21.9973	35.2111
NM_003601	Homo sapiens SWI/SNF related, matrix associated, actin dependent regulator of chromatin, subfamily a, member 5 (SMARCA5), mRNA	1.78222	0.000214094	138.961	247.66
NM_017426	Homo sapiens nucleoporin 54kDa (NUP54), mRNA	1.57568	0.002086	624.047	983.302
NM_033624	Homo sapiens F-box only protein 21 (FBXO21), transcript variant 1, mRNA	1.4722	0.00798937	1889.01	2781
NM_017750	Homo sapiens hypothetical protein FLJ20296 (FLJ20296), mRNA	-1.55747	0.00285133	605.183	388.569
NM_003188	Homo sapiens mitogen-activated protein kinase kinase kinase 7 (MAP3K7), transcript variant A, mRNA	1.66323	0.000654488	515.742	857.795
NM_000923	Homo sapiens phosphodiesterase 4C, cAMP-specific (phosphodiesterase E1 dunce homolog, Drosophila) (PDE4C), mRNA	-1.62532	1.76209e-05	69.1029	42.4659
NM_006623	Homo sapiens phosphoglycerate dehydrogenase (PHGDH), mRNA	-2.12948	1.5832e-06	4634.72	2176.46
NM_080649	Homo sapiens APEX nuclease (multifunctional DNA repair enzyme) 1 (APEX1), transcript variant 3, mRNA	-1.35212	0.0076653	3112.21	2325.76
NM_002740	Homo sapiens protein kinase C, iota (PRKCI), mRNA	2.42794	4.48988e-15	482.054	1146.44
NM_001549	Homo sapiens interferon-induced protein with tetratricopeptide repeats 4 (IFIT4), mRNA	1.80597	0.000686726	61.7927	111.596
NM_153029	Homo sapiens hypothetical protein FLJ31821 (FLJ31821), mRNA	1.35895	0.00670824	320.758	432.534
NM_016625	Homo sapiens BM-011 protein (MGC12197), mRNA	1.60098	3.18664e-05	132.503	209.807
NM_004955	Homo sapiens solute carrier family 29 (nucleoside transporters), member 1 (SLC29A1), mRNA	-1.68352	0.000486152	1596.57	948.348
NM_001670	Homo sapiens armadillo repeat gene deletes in velocardiofacial syndrome (ARVCF), mRNA	-2.17185	0.000826408	56.5514	27.0346
NM_016304	Homo sapiens chromosome 15 open reading frame 15 (C15orf15), mRNA	1.43627	0.00137395	1856.5	2616.93
NM_017495	Homo sapiens RNA-binding region (RNP1, RRM) containing 1 (RNPC1), transcript variant 1, mRNA	-1.76237	5.48243e-07	234.918	136.113
NM_005625	Homo sapiens syndecan binding protein (syntenin) (SDCBP), mRNA	1.52132	0.00419628	2162.66	3290.1
NM_022104	Homo sapiens chromosome 20 open reading frame 67 (C20orf67), mRNA	-1.51027	0.00610038	319.681	211.671
NM_178841	Homo sapiens hypothetical zinc finger protein MGC2647 (MGC2647), mRNA	-2.19342	0.000103741	70.5223	33.4073
NM_002830	Homo sapiens protein tyrosine phosphatase, non-receptor type 4 (megakaryocyte) (PTPN4), mRNA	1.48694	0.00979564	71.2183	105.033
NM_016524	Homo sapiens B/K protein (LOC51760), mRNA	-2.04219	0.000948923	91.8869	44.9942
NM_003427	Homo sapiens zinc finger protein 76 (expressed in testis) (ZNF76), mRNA	-1.90245	0.000534524	122.614	64.4504
NM_018698	Homo sapiens nuclear transport factor 2-like export factor 2 (NXT2), mRNA	1.81376	0.00093743	53.5873	97.1945
NM_017831	Homo sapiens ring finger protein 125 (RNF125), mRNA	-3.70846	6.21994e-08	110.765	29.8682
NM_000543	Homo sapiens sphingomyelin phosphodiesterase 1, acid lysosomal (acid sphingomyelinase) (SMPD1), mRNA	-1.5758	0.0026283	341.959	217.008
NM_000963	Homo sapiens prostaglandin-endoperoxide synthase 2 (prostaglandin G/H synthase and cyclooxygenase) (PTGS2), mRNA	2.73124	6.63344e-19	72.494	197.654
NM_003526	Homo sapiens histone 1, H2bc (HIST1H2BC), mRNA	-1.52126	0.00744209	198.97	130.792
NM_018659	Homo sapiens cytokine-like protein C17 (C17), mRNA	-4.25606	0.00115968	43.7435	10.278
NM_005631	Homo sapiens smoothened homolog (Drosophila) (SMO), mRNA	-1.54119	0.00323117	2603.79	1689.46
NM_015450	Homo sapiens protection of telomeres 1 (POT1), mRNA	2.46203	1.67002e-15	80.2917	199.077
NM_007109	Homo sapiens transcription factor 19 (SC1) (TCF19), mRNA	-2.19784	0.00046679	89.0412	40.5131
NM_018957	Homo sapiens SH3-domain binding protein 1 (SH3BP1), mRNA	-1.53313	0.000158776	568.259	370.826
NM_005452	Homo sapiens chromosome 6 open reading frame 11 (C6orf11), mRNA	-1.6242	0.0010842	1190.67	733.08
NM_018697	Homo sapiens LanC lantibiotic synthetase component C-like 2 (bacterial) (LANCL2), mRNA	-1.59195	0.00977345	50.9794	33.137
NM_014624	Homo sapiens S100 calcium binding protein A6 (calcyclin) (S100A6), mRNA	2.03178	5.2074e-06	54191.3	110105
NM_014888	Homo sapiens family with sequence similarity 3, member C (FAM3C), mRNA	1.96546	2.33473e-09	1735.8	3383.32
NM_172070	Homo sapiens similar to F10G7.10.p (KIAA2024), mRNA	2.32653	0.000468642	17.0308	37.121
AF118084	Homo sapiens PRO1914 mRNA, complete cds	2.23389	8.61214e-07	172.427	385.182
NM_018287	Homo sapiens Rho GTPase activating protein 12 (ARHGAP12), mRNA	2.4668	2.28794e-07	113.825	280.783
NM_020727	Homo sapiens zinc finger protein 295 (ZNF295), mRNA	1.82726	0.000824343	36.4155	65.0824
NM_007002	Homo sapiens adhesion regulating molecule 1 (ADRM1), transcript variant 1, mRNA	-1.42029	0.00192753	4626.72	3262.41
NM_002106	Homo sapiens H2A histone family, member Z (H2AFZ), mRNA	-1.52523	0.000190524	24178.3	16272.1
NM_194458	Homo sapiens ubiquitin-conjugating enzyme E2, J2 (UBC6 homolog, yeast) (UBE2J2), transcript variant 3, mRNA	-1.69199	5.77591e-06	191.144	110.127
NM_015360	Homo sapiens KIAA0052 protein (KIAA0052), mRNA	2.53335	1.96529e-08	357.276	905.105
NM_019082	Homo sapiens DEAD (Asp-Glu-Ala-Asp) box polypeptide 56 (DDX56), mRNA	-1.64482	0.000839457	917.373	557.733
NM_014374	Homo sapiens replication initiator 1 (REPIN1), mRNA	-1.42255	0.00183781	2324.55	1752.23
NM_005667	Homo sapiens ring finger protein 103 (RNF103), mRNA	1.73513	0.000268972	357.3	619.961
NM_020967	Homo sapiens nuclear receptor coactivator 5 (NCOA5), mRNA	-1.63804	0.00206649	80.976	49.1635
NM_178831	Homo sapiens opposite strand transcription unit to STAG3 (GATS), mRNA	-1.51847	0.00190783	102.222	67.1606
NM_145235	Homo sapiens fibronectin type 3 and ankyrin repeat domains 1 (FANK1), mRNA	1.5508	0.00316704	350.944	544.245
NM_031297	Homo sapiens hypothetical protein DKFZp761H1710 (DKFZP761H1710), mRNA	-2.0569	0.00113627	82.0842	39.9067
NM_032637	Homo sapiens S-phase kinase-associated protein 2 (p45) (SKP2), transcript variant 2, mRNA	-2.3295	1.75118e-07	739.117	317.286
NM_014670	Homo sapiens basic leucine zipper and W2 domains 1 (BZW1), mRNA	1.69726	1.79354e-05	1334.35	2567.55
NM_000165	Homo sapiens gap junction protein, alpha 1, 43kDa (connexin 43) (GJA1), mRNA	1.51329	0.00334268	296.092	459.443
NM_030627	Homo sapiens cytoplasmic polyadenylation element binding protein 4 (CPEB4), mRNA	2.07252	1.94387e-05	69.8314	146.482
NM_138575	Homo sapiens hypothetical protein MGC5352 (MGC5352), mRNA	-1.66294	6.94695e-06	650.219	392.063
NM_004447	Homo sapiens epidermal growth factor receptor pathway substrate 8 (EPS8), mRNA	1.63832	0.0024084	91.4413	149.81
NM_018174	Homo sapiens VCY2 interacting protein 1 (VCY2IP1), mRNA	-1.59432	0.00177481	402.567	252.501
NM_006949	Homo sapiens syntaxin binding protein 2 (STXBP2), mRNA	-1.47598	0.00151903	357.353	251.416
NM_003358	Homo sapiens UDP-glucose ceramide glucosyltransferase (UGCG), mRNA	1.79792	0.000109054	560.631	1007.97
NM_018330	Homo sapiens KIAA1598 (KIAA1598), mRNA	1.92178	0.000251772	70.1756	134.862
NM_006107	Homo sapiens acid-inducible phosphoprotein (OA48-18), mRNA	1.59044	0.00393226	64.8645	102.279
NM_005225	Homo sapiens E2F transcription factor 1 (E2F1), mRNA	-1.71309	1.95568e-06	445.459	260.099
NM_003887	Homo sapiens development and differentiation enhancing factor 2 (DDEF2), mRNA	1.50052	0.00683781	704.892	1237.2
NM_145015	Homo sapiens MAS-related GPR, member F (MRGPRF), mRNA	-1.4982	0.00603027	463.488	309.065
NM_005550	Homo sapiens kinesin family member C3 (KIFC3), mRNA	-1.66279	0.000674194	682.189	410.268
NM_002528	Homo sapiens nth endonuclease III-like 1 (E. coli) (NTHL1), mRNA	-1.4653	0.00874977	1933.7	1319.66
NM_006777	Homo sapiens zinc finger and BTB domain containing 33 (ZBTB33), mRNA	2.54716	1.27756e-06	26.1915	65.4217
NM_024635	Homo sapiens MAK10 homolog, amino-acid N-acetyltransferase subunit, (S. cerevisiae) (MAK10), mRNA	1.72784	1.33999e-06	739.414	1308.84
NM_032627	Homo sapiens single stranded DNA binding protein 4 (SSBP4), mRNA	-2.1538	1.0636e-07	1155.97	576.529
NM_001384	Homo sapiens DPH2-like 2 (S. cerevisiae) (DPH2L2), transcript variant 1, mRNA	-1.3466	0.00853171	1066.48	779.156
NM_003135	Homo sapiens signal recognition particle 19kDa (SRP19), mRNA	1.35247	0.00761444	508.975	711.347
NM_153045	Homo sapiens chromosome 9 open reading frame 91 (C9orf91), mRNA	-1.52493	0.00547621	269.819	176.939
NM_005850	Homo sapiens splicing factor 3b, subunit 4, 49kDa (SF3B4), mRNA	-1.71125	0.00105847	157.073	91.7889
NM_006141	Homo sapiens dynein, cytoplasmic, light intermediate polypeptide 2 (DNCLI2), mRNA	1.89805	1.47756e-08	1094.93	2020.39
NM_004252	Homo sapiens solute carrier family 9 (sodium/hydrogen exchanger), isoform 3 regulator 1 (SLC9A3R1), mRNA	-1.59583	0.00156093	2886.97	1809.07
NM_004435	Homo sapiens endonuclease G (ENDOG), nuclear gene encoding mitochondrial protein, mRNA	-1.53599	0.0035041	1266.45	824.517
NM_032040	Homo sapiens coiled-coil domain containing 8 (CCDC8), mRNA	-1.52377	0.00409377	1788.33	1173.62
NM_005229	Homo sapiens ELK1, member of ETS oncogene family (ELK1), mRNA	-2.02391	1.45966e-05	254.47	125.732
NM_002015	Homo sapiens forkhead box O1A (rhabdomyosarcoma) (FOXO1A), mRNA	1.5058	0.00029695	446.864	690.993
NM_015426	Homo sapiens DKFZP434C245 protein (DKFZP434C245), mRNA	-1.83613	7.82938e-08	604.423	316.658
NM_022492	Homo sapiens hypothetical protein FLJ12788 (FLJ12788), mRNA	-1.50756	0.00638004	249.677	165.617
NM_144707	Homo sapiens prominin 2 (PROM2), mRNA	-1.7745	0.000324271	266.497	150.181
NM_018489	Homo sapiens ash1 (absent, small, or homeotic)-like (Drosophila) (ASH1L), mRNA	2.26969	8.62507e-05	25.4563	54.5088
NM_032271	Homo sapiens ring finger and WD repeat domain 1 (RFWD1), transcript variant 1, mRNA	-1.64222	1.16261e-05	1249.24	762.686
NM_024037	Homo sapiens hypothetical protein MGC2603 (MGC2603), mRNA	-1.71226	0.000381724	565.043	329.998
NM_031858	Homo sapiens membrane component, chromosome 17, surface marker 2 (ovarian carcinoma antigen CA125) (M17S2), transcript variant 2, mRNA	1.94371	1.58105e-05	4186.68	8137.68
NM_005410	Homo sapiens selenoprotein P, plasma, 1 (SEPP1), mRNA	2.06599	8.29751e-06	110.5	228.291
NM_003211	Homo sapiens thymine-DNA glycosylase (TDG), mRNA	1.61807	2.10404e-05	903.157	1548.93
NM_003486	Homo sapiens solute carrier family 7 (cationic amino acid transporter, y+ system), member 5 (SLC7A5), mRNA	-1.56822	6.97969e-05	5096.52	3573.68
NM_199424	Homo sapiens Nedd-4-like ubiquitin-protein ligase (WWP2), transcript variant 2, mRNA	-1.34375	0.0090122	212.786	154.69
NM_001172	Homo sapiens arginase, type II (ARG2), nuclear gene encoding mitochondrial protein, mRNA	-1.71697	0.000324542	762.032	443.824
NM_002861	Homo sapiens phosphate cytidylyltransferase 2, ethanolamine (PCYT2), mRNA	-1.66355	0.000635672	1549.07	931.181
NM_025182	Homo sapiens KIAA1539 (KIAA1539), mRNA	-1.40182	0.0028313	430.126	301.032
NM_001686	Homo sapiens ATP synthase, H+ transporting, mitochondrial F1 complex, beta polypeptide (ATP5B), mRNA	-1.52331	0.00408096	19986	13120.1
NM_012162	Homo sapiens F-box and leucine-rich repeat protein 6 (FBXL6), transcript variant 1, mRNA	-1.50338	0.00602784	390.254	259.585
NM_004364	Homo sapiens CCAAT/enhancer binding protein (C/EBP), alpha (CEBPA), mRNA	-1.73538	4.8727e-05	3483.98	2517.21
NM_004360	Homo sapiens cadherin 1, type 1, E-cadherin (epithelial) (CDH1), mRNA	1.58315	4.89264e-05	10373.7	16399.4
NM_024876	Homo sapiens aarF domain containing kinase 4 (ADCK4), mRNA	-1.49295	0.00817071	210.998	141.33
NM_152524	Homo sapiens shugoshin-like 2 (S. pombe) (SGOL2), mRNA	2.87118	0.00899535	12.8737	36.9629
NM_013267	Homo sapiens glutaminase 2 (liver, mitochondrial) (GLS2), nuclear gene encoding mitochondrial protein, transcript variant 1, mRNA	-2.27266	2.73351e-05	126.082	55.4776
NM_002875	Homo sapiens RAD51 homolog (RecA homolog, E. coli) (S. cerevisiae) (RAD51), transcript variant 1, mRNA	-1.53418	0.00357038	1756.14	1144.67
NM_021630	Homo sapiens PDZ and LIM domain 2 (mystique) (PDLIM2), transcript variant 2, mRNA	-1.82631	7.31657e-05	1879.76	1029.27
NM_006265	Homo sapiens RAD21 homolog (S. pombe) (RAD21), mRNA	1.74342	0.00021877	1104.44	1925.5
NM_021805	Homo sapiens single Ig IL-1R-related molecule (SIGIRR), mRNA	-1.50577	0.00522361	1338.13	888.667
NM_152374	Homo sapiens hypothetical protein FLJ38984 (FLJ38984), mRNA	-1.86775	0.00250797	81.8365	43.8157
NM_003981	Homo sapiens protein regulator of cytokinesis 1 (PRC1), transcript variant 1, mRNA	-1.64279	0.000836299	1982.36	1206.71
NM_021994	Homo sapiens zinc finger protein (C2H2 type) 277 (ZNF277), mRNA	1.63299	0.000141062	181.672	297.616
NM_024571	Homo sapiens chromosome 16 open reading frame 33 (C16orf33), mRNA	-3.68171	2.08153e-12	8939.91	2428.19
NM_178014	Homo sapiens beta 5-tubulin (OK/SW-cl.56), mRNA	-1.4568	0.000882409	15820.3	10644.8
NM_000565	Homo sapiens interleukin 6 receptor (IL6R), transcript variant 1, mRNA	1.46636	0.0086704	906.041	1328.58
NM_022091	Homo sapiens dJ467N11.1 protein (DJ467N11.1), mRNA	1.70343	0.00382213	84.1591	142.405
NM_015480	Homo sapiens poliovirus receptor-related 3 (PVRL3), mRNA	1.69393	0.000810558	110.694	187.508
NM_007249	Homo sapiens Kruppel-like factor 12 (KLF12), transcript variant 1, mRNA	2.40142	2.94691e-06	63.4214	152.302
NM_016449	Homo sapiens hypothetical protein LOC51233 (LOC51233), mRNA	-2.41731	6.17168e-08	2157.63	892.576
NM_080742	Homo sapiens beta-1,3-glucuronyltransferase 2 (glucuronosyltransferase S) (B3GAT2), mRNA	2.12221	2.89953e-05	61.3537	130.206
NM_130844	Homo sapiens WW domain containing oxidoreductase (WWOX), transcript variant 7, mRNA	-1.56631	0.00624769	132.5	84.5934
NM_004972	Homo sapiens Janus kinase 2 (a protein tyrosine kinase) (JAK2), mRNA	2.35632	3.57017e-14	11.5131	27.2205
NM_006323	Homo sapiens SEC24 related gene family, member B (S. cerevisiae) (SEC24B), mRNA	1.71197	0.000736948	158.053	270.582
NM_152912	Homo sapiens mitochondrial translational initiation factor 3 (MTIF3), mRNA	1.54016	0.00331505	831.868	1281.21
NM_018190	Homo sapiens Bardet-Biedl syndrome 7 (BBS7), transcript variant 2, mRNA	2.14354	0.00261197	32.4155	69.4839
NM_003149	Homo sapiens SH3 and cysteine rich domain (STAC), mRNA	-1.71984	0.00681339	41.1633	25.2903
AK023743	Homo sapiens cDNA FLJ13681 fis, clone PLACE2000014, weakly similar to HYPOTHETICAL HELICASE C28H8.3 IN CHROMOSOME III	2.16895	3.02357e-05	50.1945	108.869
NM_020350	Homo sapiens angiotensin II receptor-associated protein (AGTRAP), mRNA	-1.66432	0.000670045	750.715	451.064
NM_014810	Homo sapiens centrosome-associated protein 350 (CAP350), mRNA	1.68131	0.00890567	40.2486	67.6703
NM_025134	Homo sapiens hypothetical protein FLJ12178 (FLJ12178), mRNA	2.48606	4.9702e-07	22.8993	53.8396
NM_025180	Homo sapiens hypothetical protein FLJ13386 (FLJ13386), mRNA	1.56403	7.70719e-05	113.889	181.576
NM_080430	Homo sapiens selenoprotein M (SELM), mRNA	-1.54645	0.00308814	781.637	505.439
NM_017944	Homo sapiens ubiquitin specific protease 47 (USP47), mRNA	1.56427	7.66369e-05	38.0605	59.6547
NM_016230	Homo sapiens NADPH cytochrome B5 oxidoreductase (NCB5OR), mRNA	1.46594	0.00973132	288.696	423.213
NM_000448	Homo sapiens recombination activating gene 1 (RAG1), mRNA	2.59887	1.20742e-05	20.4179	48.7736
NM_014572	Homo sapiens LATS, large tumor suppressor, homolog 2 (Drosophila) (LATS2), mRNA	1.64328	0.000830523	1297.55	2132.23
NM_016217	Homo sapiens headcase homolog (Drosophila) (HECA), mRNA	2.08929	2.60761e-06	906.169	1893.25
NM_017761	Homo sapiens proline-rich nuclear receptor coactivator 2 (PNRC2), mRNA	1.96995	1.18401e-05	581.044	1144.63
NM_004792	Homo sapiens peptidyl-prolyl isomerase G (cyclophilin G) (PPIG), mRNA	2.01659	1.60346e-05	134.542	271.317
NM_000234	Homo sapiens ligase I, DNA, ATP-dependent (LIG1), mRNA	-1.73795	0.000233781	2640.1	1519.09
NM_005909	Homo sapiens microtubule-associated protein 1B (MAP1B), transcript variant 1, mRNA	1.66007	0.00310333	73.9038	122.686
NM_003930	Homo sapiens src family associated phosphoprotein 2 (SCAP2), mRNA	1.82239	0.000124304	174.821	318.592
NM_022482	Homo sapiens zinc finger protein 336 (ZNF336), mRNA	1.46946	0.000668929	75.2185	111.303
NM_003675	Homo sapiens PRP18 pre-mRNA processing factor 18 homolog (yeast) (PRPF18), mRNA	1.56724	0.00237713	418.662	656.145
NM_015596	Homo sapiens kallikrein 13 (KLK13), mRNA	-1.41496	0.00818412	81.9702	57.8983
NM_014974	Homo sapiens KIAA0934 (KIAA0934), mRNA	1.57627	0.00416662	121.538	191.577
NM_152905	Homo sapiens neural precursor cell expressed, developmentally down-regulated 1 (NEDD1), mRNA	2.11182	0.000509945	18.8216	40.3852
NM_001260	Homo sapiens cyclin-dependent kinase 8 (CDK8), mRNA	1.50135	0.00648596	211.889	318.12
NM_033020	Homo sapiens tripartite motif-containing 33 (TRIM33), transcript variant beta, mRNA	1.58853	4.30067e-05	223.006	353.682
NM_020201	Homo sapiens 5',3'-nucleotidase, mitochondrial (NT5M), nuclear gene encoding mitochondrial protein, mRNA	-1.63533	0.00432441	127.519	77.9773
NM_006734	Homo sapiens human immunodeficiency virus type I enhancer binding protein 2 (HIVEP2), mRNA	1.91379	2.75224e-05	344.624	659.539
NM_017922	Homo sapiens PRP39 pre-mRNA processing factor 39 homolog (yeast) (PRPF39), mRNA	3.56416	1.51734e-05	17.0327	60.7071
NM_002006	Homo sapiens fibroblast growth factor 2 (basic) (FGF2), mRNA	1.78125	3.34674e-07	18.3584	33.3605
NM_005308	Homo sapiens G protein-coupled receptor kinase 5 (GRK5), mRNA	1.45709	0.00987506	853.189	1243.18
NM_020948	Homo sapiens mesoderm induction early response 1 (MI-ER1), mRNA	2.1035	4.94439e-11	96.7474	205.282
NM_002759	Homo sapiens protein kinase, interferon-inducible double stranded RNA dependent (PRKR), mRNA	2.66111	5.21697e-09	748.57	1992.03
NM_013399	Homo sapiens chromosome 16 open reading frame 5 (C16orf5), mRNA	-1.57219	0.00227263	672.832	427.959
NM_002641	Homo sapiens phosphatidylinositol glycan, class A (paroxysmal nocturnal hemoglobinuria) (PIGA), transcript variant 1, mRNA	1.64417	0.00222082	54.1545	88.0617
NM_000227	Homo sapiens laminin, alpha 3 (LAMA3), transcript variant 2, mRNA	1.56429	0.00280429	222.232	347.634
NM_018217	Homo sapiens chromosome 20 open reading frame 31 (C20orf31), mRNA	-1.5658	7.39171e-05	828.845	550.989
NM_022094	Homo sapiens cell death activator CIDE-3 (CIDE-3), mRNA	-1.51817	0.00646535	272.272	179.343
NM_014887	Homo sapiens phosphonoformate immuno-associated protein 5 (PFAAP5), mRNA	1.86595	4.42181e-05	931.005	1737.21
NM_013263	Homo sapiens bromodomain containing 7 (BRD7), mRNA	1.68832	0.000453656	1914.29	3231.94
NM_003264	Homo sapiens toll-like receptor 2 (TLR2), mRNA	1.53996	0.00013551	160.053	246.082
NM_022121	Homo sapiens PERP, TP53 apoptosis effector (PERP), mRNA	1.815	8.39203e-05	30819.2	55936.8
NM_003977	Homo sapiens aryl hydrocarbon receptor interacting protein (AIP), mRNA	-1.41373	0.00221122	2863.6	2026.78
NM_004232	Homo sapiens suppressor of cytokine signaling 6 (SOCS6), mRNA	1.68482	0.000801009	110.455	185.66
NM_003917	Homo sapiens adaptor-related protein complex 1, gamma 2 subunit (AP1G2), transcript variant 1, mRNA	-1.51144	0.00483335	1268.19	839.062
NM_199249	Homo sapiens multidrug resistance-related protein (MGC13170), mRNA	-1.4919	0.00619152	2307.08	1546.41
NM_005438	Homo sapiens FOS-like antigen 1 (FOSL1), mRNA	-1.35994	0.00657948	1145.2	892.163
NM_006845	Homo sapiens kinesin family member 2C (KIF2C), mRNA	-2.04037	4.72363e-06	2335.01	1144.41
NM_016095	Homo sapiens DNA replication complex GINS protein PSF2 (Pfs2), mRNA	-2.08287	2.82679e-06	2164.92	1039.39
NM_016289	Homo sapiens MO25 protein (MO25), mRNA	1.62979	0.00100855	746.567	1216.75
NM_005505	Homo sapiens scavenger receptor class B, member 1 (SCARB1), mRNA	-1.38939	0.00365151	8861.8	7322.28
NM_005638	Homo sapiens synaptobrevin-like 1 (SYBL1), mRNA	1.51694	0.00470988	462.756	701.975
NM_001544	Homo sapiens intercellular adhesion molecule 4, Landsteiner-Wiener blood group (ICAM4), transcript variant 1, mRNA	-2.09913	0.00228565	58.0087	27.6346
NM_012398	Homo sapiens phosphatidylinositol-4-phosphate 5-kinase, type I, gamma (PIP5K1C), mRNA	-1.39143	0.00350287	363.256	253.058
BC026177	Homo sapiens similar to ribosomal protein S2; 40S ribosomal protein S2, mRNA (cDNA clone MGC:27348 IMAGE:4671259), complete cds	-1.77415	4.03077e-07	58706.2	33921.1
NM_182551	Homo sapiens HSRG1849 (UNQ1849), mRNA	1.8907	3.23313e-05	885.185	1673.62
NM_024580	Homo sapiens hypothetical protein FLJ13119 (FLJ13119), mRNA	1.7132	0.00045085	1171.58	2017.6
NM_014043	Homo sapiens DKFZP564O123 protein (DKFZP564O123), mRNA	1.3548	0.00727596	222.979	298.666
NM_006451	Homo sapiens poly(A) binding protein interacting protein 1 (PAIP1), transcript variant 1, mRNA	1.46565	0.00793912	1056.04	1530.05
NM_002135	Homo sapiens nuclear receptor subfamily 4, group A, member 1 (NR4A1), transcript variant 1, mRNA	-2.24067	0.00114174	55.3102	24.6846
NM_175065	Homo sapiens histone 2, H2ab (HIST2H2AB), mRNA	-1.74045	0.00525582	546.647	339.689
NM_001730	Homo sapiens Kruppel-like factor 5 (intestinal) (KLF5), mRNA	1.78708	9.45516e-06	1365.06	2499
NM_001511	Homo sapiens chemokine (C-X-C motif) ligand 1 (melanoma growth stimulating activity, alpha) (CXCL1), mRNA	1.7474	0.000206595	1448.13	2530.45
NM_016579	Homo sapiens 8D6 antigen (8D6A), mRNA	-1.65484	0.000710629	2327.94	1406.75
NM_012225	Homo sapiens nucleotide binding protein 2 (MinD homolog, E. coli) (NUBP2), mRNA	-1.64151	0.000857819	1661.34	1012.08
NM_152312	Homo sapiens glycosyltransferase-like 1B (GYLTL1B), mRNA	-1.71574	0.000348983	763.644	445.081
NM_019112	Homo sapiens ATP-binding cassette, sub-family A (ABC1), member 7 (ABCA7), transcript variant 1, mRNA	-1.8414	8.80876e-05	293.225	159.241
NM_018179	Homo sapiens activating transcription factor 7 interacting protein (ATF7IP), mRNA	1.52348	0.0020549	259.029	385.68
NM_145715	Homo sapiens tigger transposable element derived 2 (TIGD2), mRNA	1.46649	0.00933817	346.955	508.807
NM_031948	Homo sapiens pancreasin (MPN), mRNA	-1.62697	0.00331938	135.436	83.2444
NM_000640	Homo sapiens interleukin 13 receptor, alpha 2 (IL13RA2), mRNA	1.65507	0.00363465	68.0845	112.684
NM_022737	Homo sapiens lipid phosphate phosphatase-related protein type 2 (LPPR2), mRNA	-1.39895	0.0085785	163.726	121.061
NM_003362	Homo sapiens uracil-DNA glycosylase (UNG), nuclear gene encoding mitochondrial protein, transcript variant 1, mRNA	-1.50477	0.00648183	416.089	276.514
NM_022041	Homo sapiens giant axonal neuropathy (gigaxonin) (GAN), mRNA	1.76569	0.00241145	50.3742	88.9453
NM_024650	Homo sapiens hypothetical protein FLJ22531 (FLJ22531), mRNA	-1.56617	0.00328131	225.314	143.863
NM_005285	Homo sapiens G protein-coupled receptor 7 (GPR7), mRNA	-1.93414	7.12949e-05	161.695	83.6003
NM_025049	Homo sapiens chromosome 15 open reading frame 20 (C15orf20), mRNA	-1.75505	0.00104004	357.113	193.301
NM_015017	Homo sapiens ubiquitin specific protease 33 (USP33), transcript variant 1, mRNA	1.5856	4.6133e-05	107.718	174.52
NM_001269	Homo sapiens chromosome condensation 1 (CHC1), mRNA	-1.58316	0.00189331	941.989	595.007
NM_022496	Homo sapiens ARP6 actin-related protein 6 homolog (yeast) (ACTR6), mRNA	1.95664	1.37115e-05	751.625	1470.66
NM_003646	Homo sapiens diacylglycerol kinase, zeta 104kDa (DGKZ), transcript variant 2, mRNA	-1.77198	4.26605e-07	537.985	310.512
NM_139207	Homo sapiens nucleosome assembly protein 1-like 1 (NAP1L1), transcript variant 1, mRNA	1.66977	0.00058013	2140.43	3574.02
NM_006221	Homo sapiens protein (peptidyl-prolyl cis/trans isomerase) NIMA-interacting 1 (PIN1), mRNA	-1.84354	5.8046e-05	3184.88	1727.59
NM_003273	Homo sapiens transmembrane 7 superfamily member 2 (TM7SF2), mRNA	-1.6321	1.49204e-05	3060.83	2024.5
NM_001949	Homo sapiens E2F transcription factor 3 (E2F3), mRNA	2.02874	5.51342e-06	1110.03	2251.96
NM_021095	Homo sapiens solute carrier family 5 (sodium-dependent vitamin transporter), member 6 (SLC5A6), mRNA	-1.55841	8.80016e-05	247.684	158.55
NM_002201	Homo sapiens interferon stimulated gene 20kDa (ISG20), mRNA	1.47955	0.00724558	13984.3	20690.5
NM_004477	Homo sapiens FSHD region gene 1 (FRG1), mRNA	1.41579	0.00211811	2644.66	3786.04
NM_001206	Homo sapiens basic transcription element binding protein 1 (BTEB1), mRNA	2.05068	4.2821e-06	570.181	1169.26
NM_002480	Homo sapiens protein phosphatase 1, regulatory (inhibitor) subunit 12A (PPP1R12A), mRNA	2.13947	4.08676e-08	198.235	395.101
NM_002603	Homo sapiens phosphodiesterase 7A (PDE7A), transcript variant 1, mRNA	1.57557	0.004843	94.9283	149.566
NM_004382	Homo sapiens corticotropin releasing hormone receptor 1 (CRHR1), mRNA	-1.57017	0.00290141	309.475	197.097
NM_000700	Homo sapiens annexin A1 (ANXA1), mRNA	1.74962	0.000199434	13089.5	22901.6
NM_031943	Homo sapiens IFP38 (IFP38), mRNA	-2.53243	3.62395e-05	108.227	42.7364
NM_019012	Homo sapiens phosphoinositol 3-phosphate-binding protein-2 (PEPP2), mRNA	1.84116	0.000285343	92.7696	170.804
NM_006397	Homo sapiens ribonuclease H2, large subunit (RNASEH2A), mRNA	-1.56238	0.00243252	9642.1	6171.4
NM_020680	Homo sapiens SCY1-like 1 (S. cerevisiae) (SCYL1), mRNA	-1.35844	0.00677526	12703	10417.2
NM_003579	Homo sapiens RAD54-like (S. cerevisiae) (RAD54L), mRNA	-1.7152	0.00034351	790.193	460.701
NM_004656	Homo sapiens BRCA1 associated protein-1 (ubiquitin carboxy-terminal hydrolase) (BAP1), mRNA	-1.53558	0.000150029	1765.37	1131.67
NM_018170	Homo sapiens hypothetical protein FLJ10656 (P15RS), mRNA	1.70103	2.65956e-06	283.912	497.885
NM_014802	Homo sapiens KIAA0528 gene product (KIAA0528), mRNA	1.63664	1.33426e-05	85.1444	140.146
D63478	Human mRNA for KIAA0144 gene, complete cds	-1.50062	0.00556634	1109.72	739.505
NM_006153	Homo sapiens NCK adaptor protein 1 (NCK1), mRNA	1.93575	1.97551e-05	321.256	621.872
NM_032226	Homo sapiens zinc finger, CCHC domain containing 7 (ZCCHC7), mRNA	1.68265	7.87287e-05	188.344	327.858
NM_133370	Homo sapiens splicing factor YT521-B (YT521), mRNA	1.37815	0.00458286	403.87	564.276
NM_003798	Homo sapiens catenin (cadherin-associated protein), alpha-like 1 (CTNNAL1), mRNA	1.47567	0.00762305	4381.59	6465.78
NM_013301	Homo sapiens protein predicted by clone 23882 (HSU79303), mRNA	-1.52539	0.00912436	130.674	85.6663
NM_016352	Homo sapiens carboxypeptidase A4 (CPA4), mRNA	-2.72863	2.01815e-06	326.29	134.278
NM_004704	Homo sapiens RNA, U3 small nucleolar interacting protein 2 (RNU3IP2), mRNA	-1.47978	0.00732109	1312.98	887.281
NM_025236	Homo sapiens ring finger protein 39 (RNF39), transcript variant 1, mRNA	-1.87463	0.000104959	252.997	134.959
NM_016061	Homo sapiens yippee protein (CGI-127), mRNA	1.94436	1.5838e-05	983.988	1913.23
NM_006447	Homo sapiens ubiquitin specific protease 16 (USP16), mRNA	2.47303	3.78501e-08	334.127	826.306
NM_016371	Homo sapiens hydroxysteroid (17-beta) dehydrogenase 7 (HSD17B7), mRNA	-1.51788	0.000225519	703.461	464.071
NM_007034	Homo sapiens DnaJ (Hsp40) homolog, subfamily B, member 4 (DNAJB4), mRNA	2.16635	0.000494981	34.4771	73.6522
NM_005258	Homo sapiens GTP cyclohydrolase I feedback regulator (GCHFR), mRNA	-1.52831	0.00441667	383.881	251.181
NM_015511	Homo sapiens chromosome 20 open reading frame 4 (C20orf4), mRNA	-1.63085	0.000987135	1438.52	882.065
NM_058172	Homo sapiens anthrax toxin receptor 2 (ANTXR2), mRNA	1.5041	0.00204183	3713.62	7435.23
NM_006346	Homo sapiens chromosome 13 open reading frame 24 (C13orf24), mRNA	1.97197	0.000199021	55.7463	109.93
NM_003806	Homo sapiens harakiri, BCL2 interacting protein (contains only BH3 domain) (HRK), mRNA	-1.71272	0.000335425	782.316	455.782
NM_021569	Homo sapiens glutamate receptor, ionotropic, N-methyl D-aspartate 1 (GRIN1), transcript variant NR1-2, mRNA	-1.67448	5.20207e-06	569.765	329.502
NM_002894	Homo sapiens retinoblastoma binding protein 8 (RBBP8), transcript variant 1, mRNA	1.76928	0.000439172	139.948	247.609
NM_000408	Homo sapiens glycerol-3-phosphate dehydrogenase 2 (mitochondrial) (GPD2), mRNA	2.1862	1.40617e-06	167.564	366.327
NM_006493	Homo sapiens ceroid-lipofuscinosis, neuronal 5 (CLN5), mRNA	1.63835	0.0027925	219.906	364.162
NM_001300	Homo sapiens core promoter element binding protein (COPEB), mRNA	1.61715	2.15181e-05	6054.58	9905.76
NM_005749	Homo sapiens transducer of ERBB2, 1 (TOB1), mRNA	1.70998	0.000341963	1249.77	2137.08
NM_153358	Homo sapiens hypothetical protein FLJ90396 (FLJ90396), mRNA	1.62969	0.00998973	30.2881	51.3746
NM_145232	Homo sapiens LOC90353 (LOC90353), mRNA	-1.66723	0.0012242	225.933	135.514
NM_018976	Homo sapiens solute carrier family 38, member 2 (SLC38A2), mRNA	2.14303	1.61548e-11	1306.14	2737.23
AK127004	Homo sapiens cDNA FLJ45059 fis, clone BRAWH3023274	-1.51199	0.00615687	277.948	183.829
NM_014048	Homo sapiens myocardin-related transcription factor B (MRTF-B), mRNA	1.94435	2.10071e-05	247.097	480.443
NM_006670	Homo sapiens trophoblast glycoprotein (TPBG), mRNA	1.58491	0.00180661	1751.16	2775.44
NM_003318	Homo sapiens TTK protein kinase (TTK), mRNA	2.53903	0.000279627	21.9923	55.839
NM_015848	Homo sapiens cytokeratin 2 (HUMCYT2A), mRNA	-2.44993	0.00110921	70.8925	28.9366
NM_018420	Homo sapiens solute carrier family 22 (organic cation transporter), member 15 (SLC22A15), mRNA	1.73245	0.000260116	556.171	963.539
NM_138442	Homo sapiens hypothetical protein BC013949 (LOC115098), mRNA	-1.57336	0.00210791	3060.3	1945.08
NM_016025	Homo sapiens DORA reverse strand protein 1 (DREV1), mRNA	1.36161	0.00636642	1001.79	1232.11
NM_014159	Homo sapiens huntingtin interacting protein B (HYPB), transcript variant 1, mRNA	1.94949	3.62321e-09	86.5881	168.981
NM_005573	Homo sapiens lamin B1 (LMNB1), mRNA	-3.67009	3.05204e-12	845.969	230.504
NM_000999	Homo sapiens ribosomal protein L38 (RPL38), mRNA	1.56073	0.00248591	71394.5	111427
NM_003367	Homo sapiens upstream transcription factor 2, c-fos interacting (USF2), transcript variant 1, mRNA	-1.65783	0.000895343	314.398	189.644
NM_004217	Homo sapiens aurora kinase B (AURKB), mRNA	-2.46103	1.9109e-07	309.297	125.678
NM_005490	Homo sapiens SH2 domain containing 3A (SH2D3A), mRNA	-1.70255	0.000420607	599.214	351.952
NM_005671	Homo sapiens reproduction 8 (D8S2298E), mRNA	1.51248	0.00519213	301.553	456.094
NM_000252	Homo sapiens myotubular myopathy 1 (MTM1), mRNA	1.62725	1.68075e-05	76.3077	123.442
NM_015132	Homo sapiens sorting nexin 13 (SNX13), mRNA	1.74287	9.09545e-07	121.974	213.934
NM_002865	Homo sapiens RAB2, member RAS oncogene family (RAB2), mRNA	1.46052	0.00927809	5010.11	7317.36
NM_152331	Homo sapiens peroxisomal acyl-CoA thioesterase 2B (PTE2B), mRNA	-1.81595	0.00080312	121.305	66.7996
NM_018101	Homo sapiens cell division cycle associated 8 (CDCA8), mRNA	-1.65358	0.00071964	6557.69	3965.74
NM_019100	Homo sapiens DNA methyltransferase 1 associated protein 1 (DMAP1), mRNA	-1.4473	0.00108415	1517.34	1045.93
NM_001159	Homo sapiens aldehyde oxidase 1 (AOX1), mRNA	1.53787	0.00343551	687.594	1057.43
NM_015934	Homo sapiens nucleolar protein NOP5/NOP58 (NOP5/NOP58), mRNA	1.78334	0.000127833	2092.48	3731.59
NM_003020	Homo sapiens secretory granule, neuroendocrine protein 1 (7B2 protein) (SGNE1), mRNA	1.96109	1.31966e-05	697.601	1368.06
NM_001256	Homo sapiens cell division cycle 27 (CDC27), mRNA	2.14286	1.62164e-06	289.198	619.711
NM_003859	Homo sapiens dolichyl-phosphate mannosyltransferase polypeptide 1, catalytic subunit (DPM1), mRNA	1.80948	9.0349e-05	3563.84	6448.69
NM_144683	Homo sapiens hypothetical protein MGC23280 (MGC23280), mRNA	-2.01166	2.39322e-06	314.044	168.655
NM_001030	Homo sapiens ribosomal protein S27 (metallopanstimulin 1) (RPS27), mRNA	1.35494	0.00725545	65730.5	89820.7
NM_000380	Homo sapiens xeroderma pigmentosum, complementation group A (XPA), mRNA	1.56751	0.00327059	227.173	356.096
NM_153354	Homo sapiens hypothetical protein MGC33214 (MGC33214), mRNA	1.83245	1.30085e-07	97.2946	182.639
NM_030797	Homo sapiens hypothetical protein DKFZp566A1524 (DKFZP566A1524), mRNA	-1.68182	0.00339938	95.8321	56.9811
NM_019593	Homo sapiens hypothetical protein KIAA1434 (KIAA1434), mRNA	2.06821	5.43213e-06	144.81	299.498
NM_007315	Homo sapiens signal transducer and activator of transcription 1, 91kDa (STAT1), transcript variant alpha, mRNA	1.79453	0.000121116	385.845	692.412
NM_014305	Homo sapiens TDP-glucose 4,6-dehydratase (TGDS), mRNA	1.52175	0.00566082	160.988	244.983
NM_052987	Homo sapiens cyclin-dependent kinase (CDC2-like) 10 (CDK10), transcript variant 2, mRNA	-2.02474	5.77646e-07	333.821	151.413
NM_002143	Homo sapiens hippocalcin (HPCA), mRNA	-2.05083	0.000572926	83.5793	40.7539
NM_014395	Homo sapiens dual adaptor of phosphotyrosine and 3-phosphoinositides (DAPP1), mRNA	1.73559	0.000244153	835.339	1449.8
NM_000305	Homo sapiens paraoxonase 2 (PON2), mRNA	1.63748	0.000899022	1169.09	1914.36
AK025816	Homo sapiens cDNA: FLJ22163 fis, clone HRC00430	1.74668	0.000208476	1755.91	3067.01
NM_173546	Homo sapiens hypothetical protein MGC35097 (MGC35097), mRNA	-1.42243	0.00214104	1215.37	908.835
NM_173828	Homo sapiens chromosome 5 open reading frame 16 (C5orf16), mRNA	-1.48585	0.000465148	478.484	321.163
NM_006472	Homo sapiens thioredoxin interacting protein (TXNIP), mRNA	1.45973	0.00937075	25352.6	37008
NM_007013	Homo sapiens WW domain-containing protein 1 (WWP1), mRNA	1.8017	0.000120343	276.56	498.28
NM_002687	Homo sapiens pinin, desmosome associated protein (PNN), mRNA	1.66077	0.000804344	256.094	425.313
NM_012100	Homo sapiens aspartyl aminopeptidase (DNPEP), mRNA	-1.48852	0.000438226	1787.37	1202.48
NM_174983	Homo sapiens chromosome 19 open reading frame 28 (C19orf28), mRNA	-1.478	0.00752826	885.672	599.238
NM_000859	Homo sapiens 3-hydroxy-3-methylglutaryl-Coenzyme A reductase (HMGCR), mRNA	1.65112	0.000744476	2318.08	3827.44
NM_004660	Homo sapiens DEAD (Asp-Glu-Ala-Asp) box polypeptide 3, Y-linked (DDX3Y), mRNA	1.70349	2.4982e-06	80.9077	138.379
NM_006166	Homo sapiens nuclear transcription factor Y, beta (NFYB), mRNA	1.90001	0.000826784	212.649	350.914
NM_001812	Homo sapiens centromere protein C 1 (CENPC1), mRNA	2.2149	7.41692e-05	26.5818	56.5481
NM_052924	Homo sapiens rhophilin, Rho GTPase binding protein 1 (RHPN1), mRNA	-1.94096	0.0073739	53.3419	27.4822
NM_001823	Homo sapiens creatine kinase, brain (CKB), mRNA	-1.35048	0.00791357	11944.1	9662.71
NM_007159	Homo sapiens sarcolemma associated protein (SLMAP), mRNA	1.99121	1.14548e-09	243.894	508.125
NM_012341	Homo sapiens GTP binding protein 4 (GTPBP4), mRNA	1.60088	0.00146043	2142.58	3430.01
NM_032239	Homo sapiens FLJ10378 protein (FLJ10378), transcript variant 3, mRNA	1.75149	0.000200678	674.511	1181.4
NM_006979	Homo sapiens solute carrier family 39 (zinc transporter), member 7 (SLC39A7), mRNA	2.22086	6.48635e-07	377.44	838.239
NM_015537	Homo sapiens nasal embryonic LHRH factor (NELF), mRNA	-1.67834	4.72143e-06	1180.63	709.147
NM_002145	Homo sapiens homeo box B2 (HOXB2), mRNA	-2.04146	0.00530446	43.4885	22.5378
NM_001492	Homo sapiens growth differentiation factor 1 (GDF1), mRNA	-2.38808	0.00157042	52.0717	21.8049
NM_021933	Homo sapiens hypothetical protein FLJ12438 (FLJ12438), mRNA	-1.49702	0.00673152	339.238	226.609
NM_024331	Homo sapiens chromosome 20 open reading frame 121 (C20orf121), mRNA	1.53476	0.000152901	1477.64	2367.68
NM_000400	Homo sapiens excision repair cross-complementing rodent repair deficiency, complementation group 2 (xeroderma pigmentosum D) (ERCC2), mRNA	-1.41705	0.00206279	1012.26	714.642
NM_019002	Homo sapiens ETAA16 protein (ETAA16), mRNA	1.69817	0.00689596	69.2098	117.53
NM_001790	Homo sapiens cell division cycle 25C (CDC25C), transcript variant 1, mRNA	-2.39685	2.44162e-05	119.791	49.9788
NM_017781	Homo sapiens hypothetical protein FLJ20359 (FLJ20359), mRNA	-2.11571	8.97291e-05	95.7821	45.2719
NM_003504	Homo sapiens CDC45 cell division cycle 45-like (S. cerevisiae) (CDC45L), mRNA	-1.76812	0.000156166	4900.9	2771.81
NM_153186	Unknown	1.37564	0.00481961	6030.41	8774.22
NM_021158	Homo sapiens tribbles homolog 3 (Drosophila) (TRIB3), mRNA	-1.48649	0.00315954	16151.3	12565.4
NM_013355	Homo sapiens protein kinase N3 (PKN3), mRNA	-1.79049	0.00206393	87.2248	48.7157
NM_033418	Homo sapiens hypothetical protein MGC9084 (MGC9084), mRNA	2.58957	7.14122e-07	69.341	179.563
NM_000016	Homo sapiens acyl-Coenzyme A dehydrogenase, C-4 to C-12 straight chain (ACADM), nuclear gene encoding mitochondrial protein, mRNA	1.82885	0.0017866	41.9547	76.7288
NM_006083	Homo sapiens IK cytokine, down-regulator of HLA II (IK), mRNA	1.37973	0.00443979	2005.57	2766.64
NM_014713	Homo sapiens lysosomal-associated protein transmembrane 4 alpha (LAPTM4A), mRNA	1.64632	0.000792807	7725.4	12718.5
NM_173608	Homo sapiens chromosome 14 open reading frame 80 (C14orf80), mRNA	-1.78651	0.000154412	338.838	189.665
NM_033360	Homo sapiens v-Ki-ras2 Kirsten rat sarcoma 2 viral oncogene homolog (KRAS2), transcript variant a, mRNA	2.28323	3.83324e-13	331.159	688.821
NM_013346	Homo sapiens sorting nexin 12 (SNX12), mRNA	-1.49532	0.00629565	523.608	350.164
NM_013291	Homo sapiens cleavage and polyadenylation specific factor 1, 160kDa (CPSF1), mRNA	-1.5182	0.00501493	444.84	293.004
NM_004733	Homo sapiens solute carrier family 33 (acetyl-CoA transporter), member 1 (SLC33A1), mRNA	1.57516	0.00213438	428.408	674.811
NM_000158	Homo sapiens glucan (1,4-alpha-), branching enzyme 1 (glycogen branching enzyme, Andersen disease, glycogen storage disease type IV) (GBE1), mRNA	1.7173	0.000307252	2392.12	4108
NM_005933	Homo sapiens myeloid/lymphoid or mixed-lineage leukemia (trithorax homolog, Drosophila) (MLL), mRNA	1.51681	0.00181773	24.4367	36.4069
NM_018226	Homo sapiens arginyl aminopeptidase (aminopeptidase B)-like 1 (RNPEPL1), mRNA	-1.74829	0.000209421	1260.34	720.896
NM_007284	Homo sapiens PTK9L protein tyrosine kinase 9-like (A6-related protein) (PTK9L), mRNA	-1.50663	0.00510289	2626.4	1743.23
NM_138501	Homo sapiens glycoprotein, synaptic 2 (GPSN2), mRNA	-1.46378	0.00889422	11280	7706.07
NM_006453	Homo sapiens transducin (beta)-like 3 (TBL3), mRNA	-1.5881	0.00183369	778.67	490.314
NM_003707	Homo sapiens RuvB-like 1 (E. coli) (RUVBL1), mRNA	-1.39057	0.00356511	473.018	349.814
NM_022466	Homo sapiens zinc finger protein, subfamily 1A, 5 (ZNFN1A5), mRNA	1.63933	0.00511037	72.0333	118.086
NM_152259	Homo sapiens hypothetical protein MGC45866 (MGC45866), mRNA	-1.52139	0.000208106	864.167	597.39
NM_015599	Homo sapiens phosphoglucomutase 3 (PGM3), mRNA	1.60083	0.00151738	556.459	890.796
NM_001338	Homo sapiens coxsackie virus and adenovirus receptor (CXADR), mRNA	1.71732	1.75533e-06	88.0728	152.858
NM_005056	Homo sapiens Jumonji, AT rich interactive domain 1A (RBBP2-like) (JARID1A), mRNA	1.88128	2.61117e-05	466.72	988.762
NM_032494	Homo sapiens zinc finger CCCH type domain containing 8 (ZC3HDC8), mRNA	1.80142	0.00027263	64.4907	114.607
NM_017799	Homo sapiens chromosome 14 open reading frame 101 (C14orf101), mRNA	1.76517	0.000226226	191.034	337.207
NM_021029	Homo sapiens ribosomal protein L36a (RPL36A), mRNA	1.38227	0.00421803	28752.7	42000.2
NM_031894	Homo sapiens ferritin, heavy polypeptide-like 17 (FTHL17), mRNA	-1.69956	0.000391945	2664.81	1567.94
NM_145062	Homo sapiens chromosome 6 open reading frame 113 (C6orf113), mRNA	1.81762	0.000138953	215.131	391.026
NM_024556	Homo sapiens hypothetical protein FLJ21103 (FLJ21103), mRNA	-1.4714	0.0084247	554.798	377.054
NM_004370	Homo sapiens collagen, type XII, alpha 1 (COL12A1), transcript variant long, mRNA	1.5703	6.64441e-05	457.301	715.254
NM_153689	Homo sapiens hypothetical protein FLJ38973 (FLJ38973), mRNA	1.95271	0.000123844	46.2441	91.7161
NM_017719	Homo sapiens SNF-1 related kinase (SNRK), mRNA	2.03421	4.32041e-10	71.9018	145.44
NM_003506	Homo sapiens frizzled homolog 6 (Drosophila) (FZD6), mRNA	1.77175	0.000835504	95.3902	169.007
NM_178448	Homo sapiens chromosome 9 open reading frame 140 (C9orf140), mRNA	-1.98317	9.70211e-05	157.555	79.4462
NM_016248	Homo sapiens A kinase (PRKA) anchor protein 11 (AKAP11), transcript variant 1, mRNA	1.91766	4.08488e-05	146.362	280.672
NM_012415	Homo sapiens RAD54 homolog B (S. cerevisiae) (RAD54B), transcript variant 1, mRNA	1.45189	0.000981677	28.2905	40.7995
AL832783	Homo sapiens mRNA; cDNA DKFZp686O177 (from clone DKFZp686O177)	1.63606	0.00695464	49.733	81.366
NM_198679	Homo sapiens Rap guanine nucleotide exchange factor (GEF) 1 (RAPGEF1), transcript variant 2, mRNA	-1.41261	0.00226334	264.009	184.437
NM_016824	Homo sapiens adducin 3 (gamma) (ADD3), transcript variant 1, mRNA	2.03537	3.35157e-10	195.825	398.628
NM_182964	Homo sapiens neuron navigator 2 (NAV2), transcript variant 1, mRNA	1.89807	0.00897519	149.198	302.853
NM_006545	Homo sapiens tumor suppressor candidate 4 (TUSC4), mRNA	-1.41481	0.00216201	1357.12	970.196
NM_015443	Homo sapiens hypothetical protein LOC284058 (LOC284058), mRNA	1.51606	0.00462356	685.607	1039.42
NM_012153	Unknown	2.50741	3.21676e-08	284.968	714.531
NM_018129	Homo sapiens pyridoxine-5'-phosphate oxidase (PNPO), mRNA	-1.82347	0.000371788	112.174	61.1107
NM_002356	Homo sapiens myristoylated alanine-rich protein kinase C substrate (MARCKS), mRNA	1.63751	0.000891868	13412.2	21962.6
NM_152906	Homo sapiens hypothetical protein DKFZp761P1121 (DKFZp761P1121), mRNA	-1.87527	7.11632e-05	216.997	115.715
NM_152726	Homo sapiens Smhs2 homolog (rat) (FLJ34588), mRNA	1.68452	0.000478018	1292.24	2176.8
NM_032830	Homo sapiens cirrhosis, autosomal recessive 1A (cirhin) (CIRH1A), mRNA	-1.38399	0.00407426	3820.27	2748.18
NM_001703	Homo sapiens brain-specific angiogenesis inhibitor 2 (BAI2), mRNA	-2.21563	0.000696947	68.0377	30.7081
NM_001071	Homo sapiens thymidylate synthetase (TYMS), mRNA	-1.59872	0.00149977	6946.96	4345.32
NM_013370	Homo sapiens pregnancy-induced growth inhibitor (OKL38), mRNA	-1.75811	0.00212791	99.2185	56.4348
NM_013335	Homo sapiens GDP-mannose pyrophosphorylase A (GMPPA), transcript variant 1, mRNA	-1.51268	0.00025394	667.63	441.259
NM_005935	Homo sapiens myeloid/lymphoid or mixed-lineage leukemia (trithorax homolog, Drosophila); translocated to, 2 (MLLT2), mRNA	1.3988	0.00301286	69.0417	97.9305
NM_003257	Homo sapiens tight junction protein 1 (zona occludens 1) (TJP1), transcript variant 1, mRNA	1.45809	0.000858017	969.755	1435.25
NM_015873	Homo sapiens villin-like (VILL), mRNA	-1.58518	0.00272342	281.911	177.842
NM_017824	Homo sapiens hypothetical protein FLJ20445 (FLJ20445), mRNA	1.38785	0.00376776	1276.73	1785.56
NM_030793	Homo sapiens likely ortholog of mouse modulator of KLF7 activity (MOKA), transcript variant 1, mRNA	1.76866	0.000266467	128.024	226.43
NM_024693	Homo sapiens enoyl Coenzyme A hydratase domain containing 3 (ECHDC3), mRNA	-1.54377	0.000124016	1136.04	773.569
AK094968	Homo sapiens cDNA FLJ37649 fis, clone BRHIP2000534, moderately similar to GAMMA-INTERFERON-INDUCIBLE PROTEIN IFI-16	1.99226	8.59585e-06	1312.01	2613.87
NM_133629	Homo sapiens RAD51-like 3 (S. cerevisiae) (RAD51L3), transcript variant 4, mRNA	-1.69023	0.000612685	272.268	161.083
NM_005482	Homo sapiens phosphatidylinositol glycan, class K (PIGK), mRNA	1.5489	0.00011002	302.326	462.7
NM_024600	Homo sapiens hypothetical protein FLJ20898 (FLJ20898), mRNA	1.45929	0.00944011	2541.21	3708.37
NM_016426	Homo sapiens G-2 and S-phase expressed 1 (GTSE1), mRNA	-2.10042	2.52031e-05	188.901	83.6755
NM_152261	Homo sapiens hypothetical protein MGC17943 (MGC17943), mRNA	2.0108	6.85983e-06	1175.9	2364.5
NM_173822	Homo sapiens hypothetical protein MGC39518 (MGC39518), mRNA	3.478	2.98297e-05	17.0628	59.3446
NM_003718	Homo sapiens cell division cycle 2-like 5 (cholinesterase-related cell division controller) (CDC2L5), transcript variant 1, mRNA	1.78758	0.000131106	383.02	684.681
NM_018672	Homo sapiens ATP-binding cassette, sub-family A (ABC1), member 5 (ABCA5), transcript variant 1, mRNA	2.05855	1.75201e-10	31.3004	64.6806
NM_152412	Homo sapiens zinc finger protein 572 (ZNF572), mRNA	1.74946	0.00687229	42.9729	75.1796
NM_174931	Homo sapiens hypothetical protein FLJ38348 (FLJ38348), mRNA	2.05687	8.17344e-05	64.4018	132.466
NM_152701	Homo sapiens ATP binding cassette gene, sub-family A (ABC1), member 13 (ABCA13), mRNA	1.57778	0.00892066	58.6296	92.5045
NM_002419	Homo sapiens mitogen-activated protein kinase kinase kinase 11 (MAP3K11), mRNA	-1.66195	0.000666835	1278.43	769.232
NM_004766	Homo sapiens coatomer protein complex, subunit beta 2 (beta prime) (COPB2), mRNA	1.7555	0.000184462	6056.29	10631.8
NM_003510	Homo sapiens histone 1, H2ak (HIST1H2AK), mRNA	-1.67484	0.000542978	3199.82	1910.53
NM_138740	Homo sapiens NICE-3 protein (NICE-3), mRNA	-1.52269	0.000201956	6568.24	4394.67
NM_013437	Homo sapiens suppression of tumorigenicity (ST7), mRNA	2.0663	1.40936e-10	266.374	550.934
NM_033120	Homo sapiens naked cuticle homolog 2 (Drosophila) (NKD2), mRNA	-1.53169	0.00151638	515.6	313.809
NM_138335	Homo sapiens glucosamine-6-phosphate deaminase 2 (GNPDA2), mRNA	2.01319	8.21095e-06	317.135	638.454
NM_018847	Homo sapiens KIAA1354 protein (KIAA1354), mRNA	1.92404	2.06551e-05	840.793	1617.72
NM_004384	Homo sapiens casein kinase 1, gamma 3 (CSNK1G3), mRNA	1.91612	0.000158902	111.521	208.534
NM_018235	Homo sapiens CNDP dipeptidase 2 (metallopeptidase M20 family) (CNDP2), mRNA	-1.43385	0.00283608	1029.73	746.62
NM_022473	Homo sapiens zinc finger protein 106 homolog (mouse) (ZFP106), mRNA	1.83	7.20357e-05	616.599	1128.38
NM_004418	Homo sapiens dual specificity phosphatase 2 (DUSP2), mRNA	-1.53935	0.000627227	145.33	95.4487
NM_016258	Homo sapiens high-glucose-regulated protein 8 (HGRG8), mRNA	1.52331	0.000199126	3798.07	5792.26
NM_152236	Homo sapiens growth arrest-specific 2 like 1 (GAS2L1), transcript variant 2, mRNA	-1.66074	0.00171239	168.675	101.566
NM_002360	Homo sapiens v-maf musculoaponeurotic fibrosarcoma oncogene homolog K (avian) (MAFK), mRNA	-1.41173	0.00230546	374.805	253.617
NM_030935	Homo sapiens TSC-22-like (THG-1), mRNA	-1.3492	0.00811242	727.922	539.454
NM_003540	Homo sapiens histone 1, H4f (HIST1H4F), mRNA	-1.64135	0.00281407	185.504	113.019
A_23_P98042	Unknown	1.48697	0.00663241	1250.68	1859.73
NM_031431	Homo sapiens component of oligomeric golgi complex 3 (COG3), mRNA	1.49298	0.000396553	155.689	233.176
NM_003088	Homo sapiens fascin homolog 1, actin-bundling protein (Strongylocentrotus purpuratus) (FSCN1), mRNA	-1.52884	0.000175327	4677.07	3080.81
NM_032958	Homo sapiens DNA directed RNA polymerase II polypeptide J-related gene (POLR2J2), transcript variant 2, mRNA	-1.55711	0.00261591	3190.3	2048.86
NM_014345	Homo sapiens zinc finger protein 318 (ZNF318), mRNA	1.64008	0.00531934	85.9764	142.648
NM_024567	Unknown	1.50354	0.00530774	1713.18	2575.84
NM_005159	Homo sapiens actin, alpha, cardiac muscle (ACTC), mRNA	-1.86787	3.9394e-05	3805.3	2052.37
NM_001658	Homo sapiens ADP-ribosylation factor 1 (ARF1), mRNA	-1.36098	0.00644569	7872.1	5713.8
NM_018657	Homo sapiens myoneurin (MYNN), mRNA	1.67141	0.00127794	156.805	262.086
NM_024583	Homo sapiens secernin 3 (SCRN3), mRNA	1.68148	0.00135695	58.2459	96.4169
NM_000051	Homo sapiens ataxia telangiectasia mutated (includes complementation groups A, C and D) (ATM), transcript variant 1, mRNA	-1.88417	0.00014883	15.6647	8.65072
NM_152341	Homo sapiens hypothetical protein FLJ30002 (FLJ30002), mRNA	-1.53034	0.000169353	151.752	99.0665
NM_005872	Homo sapiens breast carcinoma amplified sequence 2 (BCAS2), mRNA	1.70407	0.000371722	1016.98	1733
NM_004328	Homo sapiens BCS1-like (yeast) (BCS1L), mRNA	-1.47696	0.00750253	3630.26	2457.93
NM_006559	Homo sapiens KH domain containing, RNA binding, signal transduction associated 1 (KHDRBS1), mRNA	1.42786	0.00164296	4960.72	7062
NM_020651	Homo sapiens pellino homolog 1 (Drosophila) (PELI1), mRNA	1.90448	3.42941e-05	227.373	433.027
NM_005109	Homo sapiens oxidative-stress responsive 1 (OSR1), mRNA	1.55346	9.88503e-05	832.78	1230.54
NM_001221	Homo sapiens calcium/calmodulin-dependent protein kinase (CaM kinase) II delta (CAMK2D), transcript variant 3, mRNA	1.59269	0.000207659	113.222	179.861
NM_002906	Homo sapiens radixin (RDX), mRNA	1.6601	0.000770128	232.792	386.458
NM_145645	Homo sapiens Williams-Beuren Syndrome critical region protein 20 copy B (WBSCR20B), mRNA	-1.48304	0.00693643	3024.18	2039.17
NM_022826	Homo sapiens axotrophin (AXOT), mRNA	1.71774	0.000541932	116.144	199.506
NM_153246	Homo sapiens hypothetical protein MGC45491 (MGC45491), mRNA	-2.24885	6.73509e-07	54.2878	24.4675
NM_021033	Homo sapiens RAP2A, member of RAS oncogene family (RAP2A), mRNA	2.69147	1.2434e-08	97.2742	261.811
NM_014498	Homo sapiens golgi phosphoprotein 4 (GOLPH4), mRNA	2.26038	2.36631e-05	52.4282	118.508
NM_006788	Homo sapiens ralA binding protein 1 (RALBP1), mRNA	1.3977	0.00308141	1600.6	2413.63
NM_174907	Homo sapiens protein phosphatase 4, regulatory subunit 2 (PPP4R2), mRNA	1.78572	2.04661e-05	55.4063	102.158
NM_032564	Homo sapiens diacylglycerol O-acyltransferase homolog 2 (mouse) (DGAT2), mRNA	-1.78916	0.000267695	56.59	31.1386
NM_024638	Homo sapiens queuine tRNA-ribosyltransferase domain containing 1 (QTRTD1), mRNA	1.47606	0.0076915	642.027	947.669
NM_000576	Homo sapiens interleukin 1, beta (IL1B), mRNA	1.70068	2.68365e-06	17046.4	28987
NM_173082	Homo sapiens SNF2 histone linker PHD RING helicase (SHPRH), mRNA	2.28983	2.53626e-05	23.3283	54.7514
NM_022474	Homo sapiens membrane protein, palmitoylated 5 (MAGUK p55 subfamily member 5) (MPP5), mRNA	1.66655	0.000533812	88.4959	152.584
NM_003071	Homo sapiens SWI/SNF related, matrix associated, actin dependent regulator of chromatin, subfamily a, member 3 (SMARCA3), transcript variant 1, mRNA	2.19374	6.2531e-06	93.8932	205.978
NM_013285	Homo sapiens nucleolar GTPase (HUMAUANTIG), mRNA	1.46919	0.00838582	887.541	1303.97
NM_153006	Homo sapiens N-acetylglutamate synthase (NAGS), mRNA	-1.58861	4.29308e-05	2242.95	1520.88
NM_002956	Homo sapiens restin (Reed-Steinberg cell-expressed intermediate filament-associated protein) (RSN), transcript variant 1, mRNA	1.65348	0.00338151	322.073	587.491
NM_001378	Homo sapiens dynein, cytoplasmic, intermediate polypeptide 2 (DNCI2), mRNA	1.77766	0.000137715	2053.03	3649.59
NM_133177	Homo sapiens protein tyrosine phosphatase, receptor type, U (PTPRU), transcript variant 2, mRNA	-1.55297	0.00345574	277.199	178.496
NM_005334	Homo sapiens host cell factor C1 (VP16-accessory protein) (HCFC1), mRNA	-1.83699	0.000198136	218.53	118.961
NM_017766	Homo sapiens hypothetical protein FLJ20321 (FLJ20321), mRNA	-4.20349	0.00388743	32.6344	7.76364
NM_080546	Homo sapiens CDW92 antigen (CDW92), mRNA	1.67273	0.000557527	2751.87	4603.13
NM_024339	Homo sapiens hypothetical protein MGC2655 (MGC2655), mRNA	-2.23823	7.99112e-06	185.097	82.698
NM_182926	Homo sapiens kinectin 1 (kinesin receptor) (KTN1), mRNA	2.34117	1.39765e-07	1216.25	2847.46
NM_003745	Homo sapiens suppressor of cytokine signaling 1 (SOCS1), mRNA	-1.34923	0.00890121	802.931	629.698
BX640978	Homo sapiens mRNA; cDNA DKFZp686M14190 (from clone DKFZp686M14190)	-1.4234	0.00537184	249.289	168.161
NM_018374	Homo sapiens hypothetical protein FLJ11273 (FLJ11273), mRNA	2.09065	0.000154695	230.322	462.606
NM_016297	Homo sapiens prenylcysteine oxidase 1 (PCYOX1), mRNA	1.49886	0.00326719	84.3916	127.813
NM_024681	Homo sapiens hypothetical protein FLJ12242 (FLJ12242), mRNA	-1.66941	5.90852e-06	349.362	209.867
NM_144723	Homo sapiens hypothetical protein FLJ31121 (FLJ31121), mRNA	1.37706	0.00565363	1462.96	2133.48
NM_000319	Homo sapiens peroxisomal biogenesis factor 5 (PEX5), mRNA	-1.57333	6.18247e-05	185.872	120.043
NM_006547	Homo sapiens IGF-II mRNA-binding protein 3 (IMP-3), mRNA	2.30206	2.14375e-07	1758.34	4047.82
NM_003061	Homo sapiens slit homolog 1 (Drosophila) (SLIT1), mRNA	-1.80947	0.00366544	67.6836	37.4053
NM_017586	Homo sapiens chromosome 9 open reading frame 7 (C9orf7), mRNA	-1.50816	0.00678017	273.15	181.115
NM_024821	Unknown	-1.67893	4.65139e-06	137.367	81.7318
NM_002706	Homo sapiens protein phosphatase 1B (formerly 2C), magnesium-dependent, beta isoform (PPM1B), transcript variant 1, mRNA	1.75507	0.000255194	224.257	393.588
NM_003331	Homo sapiens tyrosine kinase 2 (TYK2), mRNA	-1.40735	0.00317289	1852.1	1437.48
NM_017544	Homo sapiens NF-kappa B-repressing factor (NRF), mRNA	1.67926	0.00055722	311.32	522.788
NM_024527	Homo sapiens abhydrolase domain containing 8 (ABHD8), mRNA	-1.69047	0.000559433	362.668	214.537
NM_018246	Homo sapiens hypothetical protein FLJ10853 (FLJ10853), mRNA	1.5819	5.04054e-05	397.789	630.808
NM_004405	Homo sapiens distal-less homeo box 2 (DLX2), mRNA	-2.25334	1.86812e-06	744.464	345.829
NM_005154	Homo sapiens ubiquitin specific protease 8 (USP8), mRNA	1.8861	0.000458516	63.1582	119.123
NM_194248	Homo sapiens otoferlin (OTOF), transcript variant 1, mRNA	-1.67897	0.000820333	244.469	145.606
NM_032432	Homo sapiens actin binding LIM protein family, member 2 (ABLIM2), mRNA	-1.52368	0.00489692	343.359	225.348
NM_005803	Homo sapiens flotillin 1 (FLOT1), mRNA	-1.60601	2.82161e-05	1276.94	843.388
NM_033194	Homo sapiens heat shock protein, alpha-crystallin-related, B9 (HSPB9), mRNA	-1.90908	0.00226899	66.5914	34.8815
NM_003500	Homo sapiens acyl-Coenzyme A oxidase 2, branched chain (ACOX2), mRNA	-2.19899	0.00344689	52.2271	23.7505
NM_178863	Homo sapiens potassium channel tetramerisation domain containing 13 (KCTD13), mRNA	-1.82119	0.00661184	69.8765	38.3685
NM_020774	Homo sapiens DAPK-interacting protein 1 (MIB), mRNA	2.85028	1.26209e-10	33.6856	96.8742
NM_021970	Homo sapiens mitogen-activated protein kinase kinase 1 interacting protein 1 (MAP2K1IP1), mRNA	1.78711	0.00012981	605.902	1082.81
NM_005356	Homo sapiens lymphocyte-specific protein tyrosine kinase (LCK), mRNA	-1.76304	5.38728e-07	250.923	142.204
NM_004788	Homo sapiens ubiquitination factor E4A (UFD2 homolog, yeast) (UBE4A), mRNA	1.62052	0.00113245	857.599	1389.76
NM_014240	Homo sapiens LIM domains containing 1 (LIMD1), mRNA	-3.12305	0.00535381	42.9331	13.7472
NM_002902	Homo sapiens reticulocalbin 2, EF-hand calcium binding domain (RCN2), mRNA	1.52075	0.00423534	2183.65	3320.78
NM_017898	Homo sapiens hypothetical protein FLJ20605 (FLJ20605), mRNA	-2.15388	0.000150176	109.468	50.8238
NM_018154	Homo sapiens ASF1 anti-silencing function 1 homolog B (S. cerevisiae) (ASF1B), mRNA	-2.36609	1.14728e-07	953.558	403.011
NM_017641	Homo sapiens kinesin family member 21A (KIF21A), mRNA	1.8291	0.00016697	71.8788	129.48
NM_002923	Homo sapiens regulator of G-protein signalling 2, 24kDa (RGS2), mRNA	1.53762	0.00346456	588.869	905.457
NM_152550	Unknown	-1.64573	0.000933014	374.028	227.271
NM_021942	Homo sapiens FLJ12716 protein (FLJ12716), transcript variant 1, mRNA	1.93608	5.23489e-09	172.141	333.356
NM_024811	Homo sapiens pre-mRNA cleavage factor I, 59 kDa subunit (FLJ12529), mRNA	-1.52365	0.00508695	308.485	202.464
NM_018323	Homo sapiens phosphatidylinositol 4-kinase type-II beta (PI4K2B), mRNA	1.48515	0.0089308	199.694	296.576
NM_002092	Homo sapiens G-rich RNA sequence binding factor 1 (GRSF1), mRNA	1.72686	0.000270916	1851.19	3196.74
NM_018169	Homo sapiens hypothetical protein FLJ10652 (FLJ10652), mRNA	2.06349	1.39371e-05	91.7942	188.087
NM_004708	Homo sapiens programmed cell death 5 (PDCD5), mRNA	1.49771	0.00571903	3969.72	5945.5
NM_003655	Homo sapiens chromobox homolog 4 (Pc class homolog, Drosophila) (CBX4), mRNA	-1.73137	0.000360546	362.118	209.151
NM_016224	Homo sapiens sorting nexin 9 (SNX9), mRNA	1.39508	0.00384235	1068.92	1627
NM_130810	Homo sapiens dyslexia susceptibility 1 candidate 1 (DYX1C1), mRNA	2.11546	0.000289051	38.1639	80.7342
NM_018471	Homo sapiens likely ortholog of mouse immediate early response, erythropoietin 4 (LEREPO4), mRNA	2.14959	1.24778e-06	2168.63	4661.66
NM_001663	Homo sapiens ADP-ribosylation factor 6 (ARF6), mRNA	-1.53321	0.00359607	2132.41	1390.82
NM_024419	Homo sapiens phosphatidylglycerophosphate synthase (PGS1), mRNA	-1.55677	9.14709e-05	106.633	69.2403
NM_000117	Homo sapiens emerin (Emery-Dreifuss muscular dystrophy) (EMD), mRNA	-2.37467	9.89972e-08	1268.2	534.052
NM_017659	Homo sapiens hypothetical protein FLJ20084 (FLJ20084), mRNA	-2.3533	1.20455e-05	97.9876	41.6384
NM_032563	Homo sapiens small proline rich-like (epidermal differentiation complex) 6A (SPRL6A), mRNA	1.53983	0.00450771	229.787	353.834
NM_181755	Homo sapiens hydroxysteroid (11-beta) dehydrogenase 1 (HSD11B1), transcript variant 2, mRNA	2.28205	2.69397e-07	1199.53	2737.39
NM_005600	Homo sapiens nitrilase 1 (NIT1), mRNA	-1.49097	0.00633209	1158.95	777.312
NM_024094	Homo sapiens defective in sister chromatid cohesion homolog 1 (S. cerevisiae) (MGC5528), mRNA	-1.68971	3.54446e-06	103.977	61.7494
NM_018455	Homo sapiens uncharacterized bone marrow protein BM039 (BM039), mRNA	-1.70064	2.68626e-06	371.016	224.148
NM_000966	Homo sapiens retinoic acid receptor, gamma (RARG), mRNA	-1.34849	0.00822503	893.357	641.059
NM_007271	Homo sapiens serine/threonine kinase 38 (STK38), mRNA	-1.376	0.00478486	206.971	150.072
NM_006114	Homo sapiens translocase of outer mitochondrial membrane 40 homolog (yeast) (TOMM40), mRNA	-1.59	4.15139e-05	1654.6	1044.49
NM_016315	Homo sapiens GULP, engulfment adaptor PTB domain containing 1 (GULP1), mRNA	1.95589	0.000469007	28.8634	54.3306
NM_174921	Homo sapiens hypothetical protein LOC201895 (LOC201895), mRNA	1.45766	0.00986719	641.31	934.812
NM_018708	Homo sapiens fem-1 homolog a (C.elegans) (FEM1A), mRNA	-1.79037	0.000129011	557.808	311.56
S72869	H4(D10S170)=putative cytoskeletal protein [human, thyroid, mRNA, 3011 nt]	1.63471	0.000952131	650.825	1063.91
NM_012382	Homo sapiens osmosis responsive factor (OSRF), mRNA	2.83895	0.00129752	13.2044	34.4403
NM_002850	Homo sapiens protein tyrosine phosphatase, receptor type, S (PTPRS), transcript variant 1, mRNA	-2.34138	2.36684e-06	142.634	60.9187
NM_080668	Homo sapiens cell division cycle associated 5 (CDCA5), mRNA	-1.65356	0.000733502	1426.75	862.836
AK027887	Homo sapiens cDNA FLJ14981 fis, clone Y79AA1000202	-1.54963	0.00323076	593.486	382.986
NM_018056	Homo sapiens hypothetical protein FLJ10315 (FLJ10315), mRNA	-1.59915	0.00151532	1312.17	820.547
NM_022459	Homo sapiens exportin 4 (XPO4), mRNA	1.4078	0.00250194	138.833	194.957
NM_004048	Homo sapiens beta-2-microglobulin (B2M), mRNA	1.38229	0.00421633	8420.14	11611.7
NM_000059	Homo sapiens breast cancer 2, early onset (BRCA2), mRNA	2.2362	1.13313e-12	7.96597	17.8057
NM_022493	Homo sapiens nuclear prelamin A recognition factor-like (NARFL), mRNA	-1.59175	0.00177888	554.698	348.483
NM_002806	Homo sapiens proteasome (prosome, macropain) 26S subunit, ATPase, 6 (PSMC6), mRNA	1.79254	2.48751e-07	885.905	1647.31
NM_021168	Homo sapiens RAB40C, member RAS oncogene family (RAB40C), mRNA	-1.739	0.000415353	324.732	186.734
NM_014427	Homo sapiens copine VII (CPNE7), transcript variant 2, mRNA	-1.51024	0.00832827	168.901	111.837
NM_002966	Homo sapiens S100 calcium binding protein A10 (annexin II ligand, calpactin I, light polypeptide (p11)) (S100A10), mRNA	1.55994	0.00251189	54315.1	84728.5
NM_207333	Homo sapiens hypothetical protein LOC162967 (LOC162967), mRNA	2.79159	5.1653e-06	14.405	39.9687
NM_153702	Homo sapiens hypothetical protein MGC10084 (MGC10084), mRNA	1.77687	0.00313145	55.4887	98.5961
NM_181657	Homo sapiens leukotriene B4 receptor (LTB4R), mRNA	-1.53777	0.00742205	157.285	102.281
NM_017736	Homo sapiens hypothetical protein FLJ20274 (FLJ20274), mRNA	1.93428	0.000228342	35.7462	71.9092
NM_012460	Homo sapiens translocase of inner mitochondrial membrane 9 homolog (yeast) (TIMM9), mRNA	1.46579	0.00867006	3792.33	5558.75
NM_019091	Homo sapiens pleckstrin homology domain containing, family A (phosphoinositide binding specific) member 3 (PLEKHA3), mRNA	1.38989	0.00451929	139.66	202.502
NM_002024	Homo sapiens fragile X mental retardation 1 (FMR1), mRNA	2.18647	1.08206e-05	66.6279	139.383
NM_080746	Homo sapiens ribosomal protein L10-like (RPL10L), mRNA	-1.51502	0.00455256	34538.2	22797.3
NM_005339	Homo sapiens huntingtin interacting protein 2 (HIP2), mRNA	1.36998	0.00539513	4057.91	5261.42
NM_138386	Homo sapiens hypothetical protein BC008207 (LOC92345), mRNA	-1.54847	0.00764369	52.7183	34.218
AK000158	Homo sapiens cDNA FLJ20151 fis, clone COL08412	1.75716	0.000498586	64.9525	112.95
NM_052937	Homo sapiens similar to hypothetical protein FLJ10883 (LOC115294), mRNA	1.78747	1.98986e-06	55.387	98.7945
NM_152666	Homo sapiens hypothetical protein FLJ40773 (FLJ40773), mRNA	1.94786	1.98585e-05	245.515	478.229
NM_006729	Homo sapiens diaphanous homolog 2 (Drosophila) (DIAPH2), transcript variant 156, mRNA	1.67679	0.000650263	225.206	377.624
NM_022137	Homo sapiens SPARC related modular calcium binding 1 (SMOC1), mRNA	4.63775	2.87367e-14	155.276	720.13
NM_005293	Homo sapiens G protein-coupled receptor 20 (GPR20), mRNA	-1.50595	0.000657265	118.792	79
A_23_P251196	Unknown	-1.55204	0.00494396	156.383	100.76
NM_019057	Homo sapiens hypothetical protein FLJ10404 (FLJ10404), mRNA	-1.72539	0.00803481	39.9157	23.7416
NM_015466	Homo sapiens protein tyrosine phosphatase, non-receptor type 23 (PTPN23), mRNA	-1.60804	2.68583e-05	1426.11	960.766
NM_004714	Homo sapiens dual-specificity tyrosine-(Y)-phosphorylation regulated kinase 1B (DYRK1B), transcript variant a, mRNA	-1.54081	0.00431714	293.909	190.75
NM_016623	Homo sapiens hypothetical protein BM-009 (BM-009), mRNA	1.55491	0.00269556	1783.81	2773.66
NM_001218	Homo sapiens carbonic anhydrase XII (CA12), transcript variant 1, mRNA	1.52302	0.000200467	3534.42	5454.32
NM_006379	Homo sapiens sema domain, immunoglobulin domain (Ig), short basic domain, secreted, (semaphorin) 3C (SEMA3C), mRNA	2.58721	5.13844e-08	90.2417	233.474
NM_016319	Homo sapiens COP9 constitutive photomorphogenic homolog subunit 7A (Arabidopsis) (COPS7A), mRNA	-1.49701	0.00587183	874.683	584.285
NM_002017	Homo sapiens Friend leukemia virus integration 1 (FLI1), mRNA	2.30345	4.8177e-07	143.069	329.551
NM_004960	Homo sapiens fusion (involved in t(12;16) in malignant liposarcoma) (FUS), mRNA	-1.67931	0.000512482	1990.78	1185.47
NM_017752	Homo sapiens FLJ20298 protein (FLJ20298), transcript variant 1, mRNA	2.98247	0.00227123	11.4075	28.9199
NM_002852	Homo sapiens pentaxin-related gene, rapidly induced by IL-1 beta (PTX3), mRNA	1.52009	0.00726341	6.39694	9.32082
NM_024111	Homo sapiens hypothetical protein MGC4504 (MGC4504), mRNA	-1.50734	0.00512934	1054.59	699.638
NM_020410	Homo sapiens ATPase type 13A (ATP13A), mRNA	-1.7395	0.000241157	760.217	437.031
NM_016322	Homo sapiens RAB14, member RAS oncogene family (RAB14), mRNA	1.52101	0.000209901	915.202	1401.69
NM_020216	Homo sapiens arginyl aminopeptidase (aminopeptidase B) (RNPEP), mRNA	-1.37	0.00539274	1142.94	833.057
NM_173179	Homo sapiens solute carrier family 35, member C2 (SLC35C2), transcript variant 1, mRNA	-1.34036	0.00961863	642.628	485.094
NM_015001	Homo sapiens SMART/HDAC1 associated repressor protein (SHARP), mRNA	1.63803	0.00280213	162.643	247.45
NM_014415	Homo sapiens zinc finger and BTB domain containing 11 (ZBTB11), mRNA	1.47191	0.00819459	154.387	227.243
NM_013380	Homo sapiens zinc finger protein 228 (ZNF228), mRNA	3.15068	0.000298419	17.0475	53.7112
NM_000597	Homo sapiens insulin-like growth factor binding protein 2 (36kD) (IGFBP2), mRNA	-1.64874	0.000767331	76452.1	46369.9
NM_024772	Homo sapiens zinc finger, MYM domain containing 1 (ZMYM1), mRNA	2.12301	1.89747e-07	53.2071	111.624
NM_016374	Homo sapiens AT rich interactive domain 4B (RBP1- like) (ARID4B), transcript variant 1, mRNA	3.25051	8.31661e-10	19.9627	64.6352
NM_000791	Homo sapiens dihydrofolate reductase (DHFR), mRNA	-1.57411	0.000138425	489.158	348.634
NM_133373	Homo sapiens phospholipase C, delta 3 (PLCD3), mRNA	-1.62472	0.00141464	436.952	268.939
NM_014366	Homo sapiens nucleostemin (NS), transcript variant 1, mRNA	1.56194	8.09679e-05	2016.36	3173.31
NM_013943	Homo sapiens chloride intracellular channel 4 (CLIC4), mRNA	1.50202	0.00160105	1545.78	2431.35
NM_005444	Homo sapiens RCD1 required for cell differentiation1 homolog (S. pombe) (RQCD1), mRNA	-1.78161	0.000804666	158.402	88.9095
NM_007317	Homo sapiens kinesin family member 22 (KIF22), mRNA	-1.92529	2.02353e-05	1958.63	1017.32
NM_000800	Homo sapiens fibroblast growth factor 1 (acidic) (FGF1), transcript variant 1, mRNA	-2.20769	3.03194e-07	78.9168	36.6752
NM_005035	Homo sapiens polymerase (RNA) mitochondrial (DNA directed) (POLRMT), nuclear gene encoding mitochondrial protein, mRNA	-1.69269	3.28681e-06	2615.5	1550.71
NM_020817	Homo sapiens KIAA1407 protein (KIAA1407), mRNA	1.85236	0.000983443	25.0919	46.7971
NM_032256	Homo sapiens hypothetical protein DKFZp434K2435 (DKFZp434K2435), mRNA	1.64236	0.000850593	664.763	1091.78
NM_003801	Homo sapiens GPAA1P anchor attachment protein 1 homolog (yeast) (GPAA1), mRNA	-1.73431	0.000277246	658.559	379.725
NM_004952	Homo sapiens ephrin-A3 (EFNA3), mRNA	-1.70481	0.00449387	88.5969	51.9688
NM_001259	Homo sapiens cyclin-dependent kinase 6 (CDK6), mRNA	1.65631	5.15658e-05	467.483	843.423
NM_000028	Homo sapiens amylo-1, 6-glucosidase, 4-alpha-glucanotransferase (glycogen debranching enzyme, glycogen storage disease type III) (AGL), transcript variant 4, mRNA	2.39659	2.45234e-06	59.7097	143.099
NM_024713	Homo sapiens hypothetical protein FLJ22557 (FLJ22557), mRNA	1.69423	0.00328936	453.258	738.244
NM_152682	Homo sapiens hypothetical protein MGC10198 (MGC10198), mRNA	2.25641	6.34643e-13	101.709	228.725
A_23_P64962	Unknown	-1.70838	0.000570914	256.545	150.169
A_23_P247	Unknown	-1.55309	0.00278165	1205.24	776.032
NM_001253	Homo sapiens CDC5 cell division cycle 5-like (S. pombe) (CDC5L), mRNA	1.66858	0.00066375	416.708	695.312
NM_016542	Homo sapiens Mst3 and SOK1-related kinase (MST4), mRNA	1.86312	4.55714e-05	736.565	1372.31
NM_006042	Homo sapiens heparan sulfate (glucosamine) 3-O-sulfotransferase 3A1 (HS3ST3A1), mRNA	-1.93353	0.000209188	126.328	65.3355
NM_000903	Homo sapiens NAD(P)H dehydrogenase, quinone 1 (NQO1), mRNA	-1.53559	0.00895914	140.807	91.6955
NM_033060	Homo sapiens keratin associated protein 4-10 (KRTAP4-10), mRNA	-1.71907	0.000420032	1698.93	983.56
NM_033632	Homo sapiens F-box and WD-40 domain protein 7 (archipelago homolog, Drosophila) (FBXW7), transcript variant 1, mRNA	1.98039	1.4931e-07	109.209	216.755
NM_152444	Homo sapiens zinc binding alcohol dehydrogenase, domain containing 1 (ZADH1), mRNA	2.34899	0.00828095	12.2559	26.2097
NM_002270	Homo sapiens transportin 1 (TNPO1), transcript variant 1, mRNA	1.58566	4.60688e-05	1230.85	2024.52
NM_006278	Homo sapiens sialyltransferase 4C (beta-galactoside alpha-2,3-sialyltransferase) (SIAT4C), mRNA	-1.77362	0.000157262	862.853	486.492
NM_144600	Homo sapiens hypothetical protein FLJ31153 (FLJ31153), mRNA	1.36444	0.00623544	1205.98	1713.01
NM_001992	Homo sapiens coagulation factor II (thrombin) receptor (F2R), mRNA	1.861	9.9828e-05	147.561	274.611
NM_014262	Homo sapiens leprecan-like 2 (LEPREL2), mRNA	-1.80977	9.30876e-05	1246.14	688.562
NM_022640	Homo sapiens chorionic somatomammotropin hormone 1 (placental lactogen) (CSH1), transcript variant 2, mRNA	-2.10297	0.00211899	23.9791	12.294
NM_018242	Homo sapiens hypothetical protein FLJ10847 (FLJ10847), mRNA	-2.21897	0.00130989	35.5927	16.6303
NM_030573	Homo sapiens THAP domain containing 7 (THAP7), mRNA	-1.63077	0.0018173	194.494	119.265
NM_003341	Homo sapiens ubiquitin-conjugating enzyme E2E 1 (UBC4/5 homolog, yeast) (UBE2E1), transcript variant 1, mRNA	3.63418	6.21233e-11	64.8136	235.544
NM_004860	Homo sapiens fragile X mental retardation, autosomal homolog 2 (FXR2), mRNA	-1.76376	0.000203374	395.666	224.331
NM_000898	Homo sapiens monoamine oxidase B (MAOB), nuclear gene encoding mitochondrial protein, mRNA	-1.36453	0.00648754	180.127	133.322
NM_024092	Homo sapiens hypothetical protein MGC5508 (MGC5508), mRNA	-1.47079	0.000649583	716.265	511.317
NM_018237	Homo sapiens cell division cycle and apoptosis regulator 1 (CCAR1), mRNA	1.87741	4.2547e-05	341.737	641.579
NM_017877	Homo sapiens chromosome 2 open reading frame 18 (C2orf18), mRNA	-1.42797	0.00163905	1137.51	762.531
NM_007111	Homo sapiens transcription factor Dp-1 (TFDP1), mRNA	-1.63731	1.31224e-05	568.3	365.517
NM_014547	Homo sapiens tropomodulin 3 (ubiquitous) (TMOD3), mRNA	1.79261	0.000115902	641.659	1150.24
NM_015407	Homo sapiens DKFZP564O243 protein (DKFZP564O243), mRNA	-1.54583	0.00328669	458.972	296.909
NM_006109	Homo sapiens SKB1 homolog (S. pombe) (SKB1), mRNA	-1.41863	0.00199576	5040.75	3778.63
NM_183376	Homo sapiens arrestin domain containing 4 (ARRDC4), mRNA	2.04189	4.75308e-06	757.187	1546.09
NM_017610	Homo sapiens ring finger protein 111 (RNF111), mRNA	1.48591	0.00720524	451.005	670.153
NM_017654	Homo sapiens FLJ20073 protein (FLJ20073), mRNA	3.87814	4.72409e-08	25.1944	95.1848
NM_000579	Homo sapiens chemokine (C-C motif) receptor 5 (CCR5), mRNA	-2.0584	1.75939e-10	13.2669	6.55236
NM_020951	Homo sapiens zinc finger protein 529 (ZNF529), mRNA	1.72987	0.000823819	99.5776	172.256
NM_012287	Homo sapiens centaurin, beta 2 (CENTB2), mRNA	2.34069	4.24952e-06	101.965	271.421
NM_020865	Homo sapiens DEAH (Asp-Glu-Ala-His) box polypeptide 36 (DHX36), mRNA	1.82531	7.75185e-05	465.245	849.218
NM_138285	Homo sapiens mitotic phosphoprotein 44 (LOC129401), mRNA	1.77311	0.000149105	835.008	1480.56
NM_012175	Homo sapiens F-box only protein 3 (FBXO3), transcript variant 1, mRNA	1.7617	0.000411325	148.597	261.783
NM_021632	Homo sapiens zinc finger protein 350 (ZNF350), mRNA	2.53657	4.20128e-06	39.2591	99.5836
NM_020979	Homo sapiens adaptor protein with pleckstrin homology and src homology 2 domains (APS), mRNA	-1.49645	0.00975196	166.051	110.963
NM_004793	Homo sapiens protease, serine, 15 (PRSS15), nuclear gene encoding mitochondrial protein, mRNA	-1.53343	0.00357133	6964.46	4541.74
NM_006164	Homo sapiens nuclear factor (erythroid-derived 2)-like 2 (NFE2L2), mRNA	2.133	1.56434e-06	713.144	1521.13
NM_021105	Homo sapiens phospholipid scramblase 1 (PLSCR1), mRNA	1.7228	0.000286786	1350.82	2327.2
NM_021229	Homo sapiens netrin 4 (NTN4), mRNA	1.69541	0.000568	158.987	269.548
NM_000534	Homo sapiens PMS1 postmeiotic segregation increased 1 (S. cerevisiae) (PMS1), mRNA	2.09667	0.000474767	35.0845	73.5606
NM_020755	Homo sapiens tumor differentially expressed 2 (TDE2), mRNA	1.72011	0.000341709	409.49	704.37
NM_002883	Homo sapiens Ran GTPase activating protein 1 (RANGAP1), mRNA	-1.46514	0.00879957	1750.43	1194.72
NM_032547	Homo sapiens short coiled-coil protein (SCOC), mRNA	2.00984	1.77754e-08	130.045	254.941
NM_145690	Homo sapiens tyrosine 3-monooxygenase/tryptophan 5-monooxygenase activation protein, zeta polypeptide (YWHAZ), transcript variant 2, mRNA	1.52129	0.000208578	7078.04	9509.45
NM_139241	Homo sapiens FGD1 family, member 4 (FGD4), mRNA	2.39446	1.0706e-07	172.709	413.545
NM_012433	Homo sapiens splicing factor 3b, subunit 1, 155kDa (SF3B1), mRNA	1.53564	0.00347117	3107.21	4771.54
NM_173826	Homo sapiens hypothetical protein DKFZp313N0621 (DKFZp313N0621), mRNA	1.7572	0.000206765	250.107	439.488
NM_001356	Homo sapiens DEAD (Asp-Glu-Ala-Asp) box polypeptide 3, X-linked (DDX3X), transcript variant 2, mRNA	1.34875	0.00818334	282.145	413.03
NM_032758	Homo sapiens PHD finger protein 5A (PHF5A), mRNA	-1.55378	0.00287303	745.388	479.726
NM_144652	Homo sapiens hypothetical protein FLJ25409 (FLJ25409), mRNA	-1.7962	0.000122294	512.91	285.553
NM_015926	Homo sapiens putative secreted protein ZSIG11 (ZSIG11), mRNA	-1.49609	0.0070915	369.814	247.187
NM_000693	Homo sapiens aldehyde dehydrogenase 1 family, member A3 (ALDH1A3), mRNA	1.9429	1.59586e-05	11897.5	23115.6
NM_003021	Homo sapiens small glutamine-rich tetratricopeptide repeat (TPR)-containing, alpha (SGTA), mRNA	-1.36696	0.00989899	5206.77	4252.11
NM_181805	Homo sapiens protein kinase (cAMP-dependent, catalytic) inhibitor gamma (PKIG), transcript variant 1, mRNA	-1.5952	0.00173149	736.593	461.755
NM_003920	Homo sapiens timeless homolog (Drosophila) (TIMELESS), mRNA	-1.7746	7.25164e-05	1031.7	587.589
NM_005680	Homo sapiens TATA box binding protein (TBP)-associated factor, RNA polymerase I, B, 63kDa (TAF1B), mRNA	2.47707	4.48466e-08	245.046	606.995
NM_006333	Homo sapiens nuclear DNA-binding protein (C1D), transcript variant 1, mRNA	1.42671	0.00168349	378.426	551.211
NM_012421	Homo sapiens rearranged L-myc fusion sequence (RLF), mRNA	1.52853	0.00582031	202.874	310.098
NM_003532	Homo sapiens histone 1, H3e (HIST1H3E), mRNA	-1.77123	0.000224334	342.593	193.421
NM_177964	Homo sapiens hypothetical protein LOC130576 (LOC130576), mRNA	-1.85531	0.00167631	73.4963	39.6141
NM_032582	Homo sapiens ubiquitin specific protease 32 (USP32), mRNA	1.41066	0.00595002	356.917	478.276
NM_017632	Homo sapiens collaborates/cooperates with ARF (alternate reading frame) protein (CARF), mRNA	1.50374	0.00692287	188.055	282.787
NM_003041	Homo sapiens solute carrier family 5 (sodium/glucose cotransporter), member 2 (SLC5A2), mRNA	-1.69748	0.000747841	239.531	141.11
NM_004681	Homo sapiens eukaryotic translation initiation factor 1A, Y-linked (EIF1AY), mRNA	1.50434	0.000306958	492.755	722.064
AK127078	Homo sapiens cDNA FLJ45135 fis, clone BRAWH3038252, highly similar to Formin 1 isoform IV	2.11481	0.00271708	23.8861	50.5145
NM_018284	Homo sapiens guanylate binding protein 3 (GBP3), mRNA	1.97259	1.07789e-06	104.962	215.245
NM_014822	Homo sapiens SEC24 related gene family, member D (S. cerevisiae) (SEC24D), mRNA	1.4965	0.00602598	605.335	905.884
NM_020673	Homo sapiens RAB22A, member RAS oncogene family (RAB22A), mRNA	1.65353	3.80528e-05	774.607	1192.6
NM_017797	Homo sapiens BTB (POZ) domain containing 2 (BTBD2), mRNA	-1.74187	0.000221685	3286.82	1886.95
NM_004837	Homo sapiens geranylgeranyl diphosphate synthase 1 (GGPS1), mRNA	1.92412	2.08459e-05	688.938	1325.6
NM_203394	Homo sapiens E2F transcription factor 7 (E2F7), mRNA	1.83396	7.04642e-05	478.022	876.673
NM_020238	Homo sapiens inner centromere protein antigens 135/155kDa (INCENP), mRNA	-1.55031	0.00291638	1028.88	663.663
NM_080422	Homo sapiens protein tyrosine phosphatase, non-receptor type 2 (PTPN2), transcript variant 2, mRNA	1.60336	0.00141463	1547.56	2481.29
NM_014720	Homo sapiens SNF1 sucrose nonfermenting like kinase (yeast) (SLK), mRNA	2.13512	2.02138e-11	126.037	267.791
BC048298	Homo sapiens likely ortholog of mouse IRA1 protein, mRNA (cDNA clone IMAGE:5527421), complete cds	2.04471	4.73145e-06	409.538	837.385
NM_000983	Homo sapiens ribosomal protein L22 (RPL22), mRNA	1.53639	0.000147225	5879.78	9000.53
NM_015339	Homo sapiens activity-dependent neuroprotector (ADNP), transcript variant 1, mRNA	1.68399	0.000487503	1117.35	1881.61
NM_000782	Homo sapiens cytochrome P450, family 24, subfamily A, polypeptide 1 (CYP24A1), nuclear gene encoding mitochondrial protein, mRNA	1.62559	1.75071e-05	123.905	201.241
NM_002979	Homo sapiens sterol carrier protein 2 (SCP2), mRNA	2.10349	2.18709e-06	888.687	1869.34
NM_018348	Homo sapiens hypothetical protein FLJ11171 (FLJ11171), mRNA	1.49616	0.0094949	85.4707	127.308
NM_145738	Homo sapiens synaptogyrin 1 (SYNGR1), transcript variant 1c, mRNA	-1.74646	0.000281658	348.204	199.376
NM_033111	Homo sapiens CG016 (LOC88523), mRNA	3.73602	6.66863e-05	20.3882	76.1706
NM_006607	Homo sapiens pituitary tumor-transforming 2 (PTTG2), mRNA	-1.87089	4.04883e-05	4505.21	2408.06
NM_012181	Homo sapiens FK506 binding protein 8, 38kDa (FKBP8), mRNA	-1.50244	0.0055077	855.665	569.518
NM_015057	Homo sapiens MYC binding protein 2 (MYCBP2), mRNA	1.84522	6.14108e-08	240.685	440.623
NM_005768	Homo sapiens putative protein similar to nessy (Drosophila) (C3F), mRNA	-2.59114	1.2347e-08	668.864	258.135
NM_006946	Homo sapiens spectrin, beta, non-erythrocytic 2 (SPTBN2), mRNA	-1.52288	0.00460418	360.73	236.874
NM_016292	Homo sapiens heat shock protein 75 (TRAP1), mRNA	-1.59195	0.00164972	2428.88	1525.73
NM_147171	Homo sapiens A kinase (PRKA) anchor protein (yotiao) 9 (AKAP9), transcript variant 1, mRNA	1.55948	0.00894253	64.5623	100.684
NM_003316	Homo sapiens tetratricopeptide repeat domain 3 (TTC3), mRNA	1.87301	2.90951e-08	92.5147	169.992
NM_001166	Homo sapiens baculoviral IAP repeat-containing 2 (BIRC2), mRNA	2.03703	5.71273e-06	252.903	515.171
NM_031209	Homo sapiens queuine tRNA-ribosyltransferase 1 (tRNA-guanine transglycosylase) (QTRT1), mRNA	-1.60154	0.00209597	233.691	145.917
NM_178547	Homo sapiens archease (ARCH), mRNA	1.52539	0.0039795	1881.73	2870.37
NM_014033	Homo sapiens DKFZP586A0522 protein (DKFZP586A0522), mRNA	-2.04249	8.74488e-06	142.334	69.8151
NM_138401	Homo sapiens hypothetical protein BC011840 (LOC93343), mRNA	-1.67309	0.000561329	1462.64	874.211
NM_006766	Homo sapiens MYST histone acetyltransferase (monocytic leukemia) 3 (MYST3), mRNA	1.8519	5.79419e-05	215.314	375.784
NM_019054	Homo sapiens family with sequence similarity 35, member A (FAM35A), mRNA	1.62539	0.0047623	58.7327	93.429
NM_012234	Homo sapiens RING1 and YY1 binding protein (RYBP), mRNA	1.42853	0.00161979	687.019	1006.2
NM_014360	Homo sapiens NK2 transcription factor related, locus 8 (Drosophila) (NKX2-8), mRNA	-1.55617	0.00267329	1731.79	1112.85
NM_004295	Homo sapiens TNF receptor-associated factor 4 (TRAF4), transcript variant 1, mRNA	-1.4926	0.00612766	2238.32	1499.61
NM_024786	Homo sapiens zinc finger, DHHC domain containing 11 (ZDHHC11), mRNA	1.38489	0.00400077	64.0512	89.056
NM_182639	Homo sapiens Hermansky-Pudlak syndrome 1 (HPS1), transcript variant 3, mRNA	-4.55216	0.00246255	41.3838	9.09103
NM_014500	Homo sapiens HIV TAT specific factor 1 (HTATSF1), mRNA	1.47144	0.00806663	1999.6	2942.31
NM_198428	Homo sapiens parathyroid hormone-responsive B1 gene (B1), transcript variant 2, mRNA	1.59438	0.00187333	285.334	454.93
NM_032867	Homo sapiens hypothetical protein FLJ14966 (FLJ14966), mRNA	1.72146	0.000305362	418.343	720.159
NM_006267	Homo sapiens RAN binding protein 2 (RANBP2), mRNA	2.27722	0.00264283	101.283	213.645
NM_006116	Unknown	-1.49926	0.00629668	376.05	250.823
NM_005713	Homo sapiens collagen, type IV, alpha 3 (Goodpasture antigen) binding protein (COL4A3BP), transcript variant 1, mRNA	1.62644	0.00131039	216.025	351.353
NM_012447	Homo sapiens stromal antigen 3 (STAG3), mRNA	-1.47768	0.00778212	598.489	405.019
NM_145245	Homo sapiens similar to ecotropic viral integration site 5; Neuroblastoma stage 4S gene (LOC115704), mRNA	-1.53042	0.00413775	456.864	298.523
NM_000282	Homo sapiens propionyl Coenzyme A carboxylase, alpha polypeptide (PCCA), mRNA	1.48289	0.00731738	336.263	498.643
NM_005869	Homo sapiens serologically defined colon cancer antigen 10 (SDCCAG10), mRNA	1.95293	1.50201e-05	419.648	819.543
NM_018352	Homo sapiens hypothetical protein FLJ11184 (FLJ11184), mRNA	1.67631	0.000556319	431.369	723.109
NM_032336	Homo sapiens hypothetical protein MGC14799 (MGC14799), mRNA	-6.43849	6.73384e-18	219.122	33.1956
NM_002028	Homo sapiens farnesyltransferase, CAAX box, beta (FNTB), mRNA	-1.54277	0.00012693	374.1	240.963
NM_021170	Homo sapiens bHLH factor Hes4 (Hes4), mRNA	-1.77672	0.000141134	1614.72	908.817
NM_003969	Homo sapiens ubiquitin-conjugating enzyme E2M (UBC12 homolog, yeast) (UBE2M), mRNA	-1.77633	0.000140377	4745.81	2671.7
NM_017566	Homo sapiens hypothetical protein DKFZp434G0522 (DKFZp434G0522), mRNA	-1.68241	0.000967599	285.853	169.907
NM_006380	Homo sapiens amyloid beta precursor protein (cytoplasmic tail) binding protein 2 (APPBP2), mRNA	1.58013	0.000441761	103.865	167.792
NM_176814	Homo sapiens hypothetical protein LOC168850 (LOC168850), mRNA	2.08505	0.00196211	28.541	59.5095
NM_003107	Homo sapiens SRY (sex determining region Y)-box 4 (SOX4), mRNA	1.65848	7.76448e-06	1583	2636.17
NM_058190	Homo sapiens chromosome 21 open reading frame 70 (C21orf70), mRNA	-1.38084	0.00434186	3516.2	2538.14
NM_002210	Homo sapiens integrin, alpha V (vitronectin receptor, alpha polypeptide, antigen CD51) (ITGAV), mRNA	2.29263	2.24066e-13	305.787	699.49
NM_014969	Homo sapiens KIAA0893 protein (KIAA0893), mRNA	1.78608	0.00762212	34.515	61.6463
NM_079836	Homo sapiens tubulin, alpha 2 (TUBA2), transcript variant 2, mRNA	-1.73419	0.000266483	600.427	346.23
NM_016018	Homo sapiens CGI-72 protein (CGI-72), transcript variant 1, mRNA	1.76864	0.00036503	107.15	189.51
NM_015208	Homo sapiens ankyrin repeat domain 12 (ANKRD12), mRNA	2.13668	0.00585225	10.6344	23.0644
NM_153251	Homo sapiens hypothetical protein FLJ25952 (FLJ25952), mRNA	1.51517	0.000239907	71.6463	108.559
NM_014409	Homo sapiens TAF5-like RNA polymerase II, p300/CBP-associated factor (PCAF)-associated factor, 65kDa (TAF5L), mRNA	1.85846	5.64557e-05	236.962	440.383
NM_031304	Homo sapiens hypothetical protein MGC4293 (MGC4293), mRNA	-2.23482	4.86883e-07	935.673	418.68
NM_017864	Homo sapiens hypothetical protein FLJ20530 (FLJ20530), mRNA	1.59109	0.00203584	190.638	303.323
NM_014235	Homo sapiens ubiquitin-like 4 (UBL4), mRNA	-1.62937	1.59558e-05	218.78	134.521
NM_005719	Homo sapiens actin related protein 2/3 complex, subunit 3, 21kDa (ARPC3), mRNA	1.55082	0.0028356	15853.2	24585.4
NM_001885	Homo sapiens crystallin, alpha B (CRYAB), mRNA	-1.49273	0.00614005	2031.12	1360.68
NM_003722	Homo sapiens tumor protein p73-like (TP73L), mRNA	1.73568	0.000327522	2833.82	5107.41
NM_000154	Homo sapiens galactokinase 1 (GALK1), mRNA	-1.54759	0.00666359	156.404	101.063
NM_004939	Homo sapiens DEAD (Asp-Glu-Ala-Asp) box polypeptide 1 (DDX1), mRNA	1.48168	0.00704796	5696.46	8440.33
NM_020362	Homo sapiens HT014 (HT014), mRNA	-1.58553	0.00248799	307.443	193.905
NM_080670	Homo sapiens solute carrier family 35, member A4 (SLC35A4), mRNA	-1.64001	0.00087936	1149.8	701.095
NM_003299	Homo sapiens tumor rejection antigen (gp96) 1 (TRA1), mRNA	2.25737	7.28247e-07	13546.8	26703.4
NM_002342	Homo sapiens lymphotoxin beta receptor (TNFR superfamily, member 3) (LTBR), mRNA	-1.92453	2.02671e-05	3902.12	2027.57
NM_006282	Homo sapiens serine/threonine kinase 4 (STK4), mRNA	1.93072	0.00739067	122.845	271.785
NM_004473	Homo sapiens forkhead box E1 (thyroid transcription factor 2) (FOXE1), mRNA	-1.92209	7.67598e-09	86.5299	44.9859
NM_080685	Homo sapiens protein tyrosine phosphatase, non-receptor type 13 (APO-1/CD95 (Fas)-associated phosphatase) (PTPN13), transcript variant 4, mRNA	1.67308	0.000859351	173.362	290.048
NM_003544	Homo sapiens histone 1, H4b (HIST1H4B), mRNA	-1.59171	0.0018631	484.997	304.703
NM_138764	Homo sapiens BCL2-associated X protein (BAX), transcript variant epsilon, mRNA	-1.5533	9.9224e-05	13701	8833.56
NM_003765	Homo sapiens syntaxin 10 (STX10), mRNA	-1.50747	0.00508751	1609.83	1067.9
NM_002940	Homo sapiens ATP-binding cassette, sub-family E (OABP), member 1 (ABCE1), mRNA	1.51638	0.000233385	287.412	445.59
NM_152945	Homo sapiens developmentally regulated RNA-binding protein 1 (DRB1), mRNA	1.63114	0.000998838	647.217	1055.7
NM_174945	Homo sapiens zinc finger protein 575 (ZNF575), mRNA	-1.56102	0.000187725	547.906	331.36
NM_005247	Homo sapiens fibroblast growth factor 3 (murine mammary tumor virus integration site (v-int-2) oncogene homolog) (FGF3), mRNA	-1.85659	5.13241e-05	816	439.517
NM_003537	Homo sapiens histone 1, H3b (HIST1H3B), mRNA	-2.40492	8.74897e-15	385.917	157.104
NM_003073	Homo sapiens SWI/SNF related, matrix associated, actin dependent regulator of chromatin, subfamily b, member 1 (SMARCB1), mRNA	-1.90151	2.94594e-05	789.157	415.016
NM_020158	Unknown	-1.62274	0.00123911	403.712	248.784
NM_016332	Homo sapiens selenoprotein X, 1 (SEPX1), mRNA	-1.41087	0.0023471	1226.47	856.342
NM_031966	Homo sapiens cyclin B1 (CCNB1), mRNA	-2.05422	3.94836e-06	7619.25	3709.06
NM_031300	Homo sapiens MAX dimerization protein 3 (MXD3), mRNA	-1.86535	0.00092328	86.0375	46.1241
NM_004768	Homo sapiens splicing factor, arginine/serine-rich 11 (SFRS11), mRNA	1.73862	0.000232394	1384.37	2406.9
NM_145301	Homo sapiens similar to CGI-148 protein (LOC201158), mRNA	1.72454	0.000301694	389.392	671.521
NM_017818	Homo sapiens WD repeat domain 8 (WDR8), mRNA	-1.91175	3.09914e-05	424.514	222.055
NM_000135	Homo sapiens Fanconi anemia, complementation group A (FANCA), mRNA	-1.97585	1.75226e-09	162.883	82.4271
NM_000349	Homo sapiens steroidogenic acute regulator (STAR), mRNA	-1.51103	0.00550751	333.143	220.474
NM_032828	Homo sapiens zinc finger protein 587 (ZNF587), mRNA	-3.26822	4.84935e-11	751.278	229.874
NM_014751	Homo sapiens metastasis suppressor 1 (MTSS1), mRNA	2.03217	5.32504e-06	792.518	1610.53
NM_007085	Homo sapiens follistatin-like 1 (FSTL1), mRNA	1.54004	0.00327384	3623.01	5579.58
NM_001001	Homo sapiens ribosomal protein L36a-like (RPL36AL), mRNA	1.50553	0.00515754	16948.7	25516.8
NM_005034	Homo sapiens polymerase (RNA) II (DNA directed) polypeptide K, 7.0kDa (POLR2K), mRNA	1.34653	0.00854202	2073.81	2864.62
NM_006359	Homo sapiens solute carrier family 9 (sodium/hydrogen exchanger), isoform 6 (SLC9A6), mRNA	1.55603	0.00321589	332.326	518.248
NM_153461	Homo sapiens interleukin 17 receptor C (IL17RC), transcript variant 1, mRNA	-1.66274	0.000752261	388.802	233.832
NM_016578	Homo sapiens hepatitis B virus x associated protein (HBXAP), mRNA	1.77617	3.82294e-07	95.9312	169.093
NM_000729	Homo sapiens cholecystokinin (CCK), mRNA	-3.88861	7.82784e-13	942.068	242.264
BC063642	Homo sapiens cDNA clone MGC:75440 IMAGE:4746110, complete cds	-1.75672	0.000184249	1709.37	973.047
NM_194283	Homo sapiens hypothetical protein LOC134218 (LOC134218), mRNA	1.75976	0.000105428	104.269	181.939
NM_017712	Homo sapiens pyroglutamyl-peptidase I (PGPEP1), mRNA	-1.41635	0.00277235	253.057	171.431
NM_022776	Homo sapiens oxysterol binding protein-like 11 (OSBPL11), mRNA	1.94806	2.20526e-05	196.975	381.277
NM_000747	Homo sapiens cholinergic receptor, nicotinic, beta polypeptide 1 (muscle) (CHRNB1), mRNA	-1.64716	3.85868e-05	141.982	86.5224
NM_001262	Homo sapiens cyclin-dependent kinase inhibitor 2C (p18, inhibits CDK4) (CDKN2C), transcript variant 1, mRNA	-2.06665	3.75433e-06	919.713	445.027
NM_012329	Homo sapiens monocyte to macrophage differentiation-associated (MMD), mRNA	1.78657	0.000129221	529.277	945.593
NM_030962	Homo sapiens Charcot-Marie-Tooth neuropathy 4B2 (autosomal recessive, with myelin outfolding) (CMT4B2), mRNA	1.78263	0.000237412	140.249	250.013
NM_014669	Homo sapiens nucleoporin 93kDa (NUP93), mRNA	-1.33861	0.00994699	1089.12	828.878
NM_003338	Homo sapiens ubiquitin-conjugating enzyme E2D 1 (UBC4/5 homolog, yeast) (UBE2D1), mRNA	1.73856	0.00587058	311.586	484.036
NM_016188	Homo sapiens actin-like 6 (ACTL6), mRNA	-2.32849	0.000983187	67.7969	29.1162
NM_012124	Homo sapiens cysteine and histidine-rich domain (CHORD)-containing, zinc binding protein 1 (CHORDC1), mRNA	2.10758	9.16556e-06	91.9958	193.889
NM_003535	Homo sapiens histone 1, H3j (HIST1H3J), mRNA	-5.57878	0.000848206	33.8931	6.07536
NM_003921	Homo sapiens B-cell CLL/lymphoma 10 (BCL10), mRNA	2.33935	1.4166e-07	1311.34	3067.69
NM_000259	Homo sapiens myosin VA (heavy polypeptide 12, myoxin) (MYO5A), mRNA	1.47924	0.000538919	130.067	192.037
NM_007214	Unknown	2.19337	5.84089e-07	453.823	894.184
NM_024660	Homo sapiens hypothetical protein FLJ22573 (FLJ22573), mRNA	-1.89904	3.789e-05	439.937	231.663
NM_002105	Homo sapiens H2A histone family, member X (H2AFX), mRNA	-1.74824	0.000203145	17821.2	10193.8
NM_014593	Homo sapiens CXXC finger 1 (PHD domain) (CXXC1), mRNA	-1.60374	0.00144472	1151.47	717.993
NM_001499	Homo sapiens GLE1 RNA export mediator-like (yeast) (GLE1L), mRNA	-1.86099	0.00127972	113.444	60.9588
NM_017577	Homo sapiens hypothetical protein DKFZp434C0328 (DKFZp434C0328), mRNA	1.78377	0.00117318	40.1276	70.1678
NM_024491	Homo sapiens p10-binding protein (BITE), mRNA	3.06988	0.0040527	10.9761	34.8981
NM_006185	Homo sapiens nuclear mitotic apparatus protein 1 (NUMA1), mRNA	-1.55628	0.00312004	413.426	265.65
NM_033285	Homo sapiens tumor protein p53 inducible nuclear protein 1 (TP53INP1), mRNA	2.64528	6.55304e-09	427.559	1131.02
NM_133328	Homo sapiens death effector domain containing 2 (DEDD2), mRNA	-1.73319	0.000253323	1141.18	658.428
NM_002069	Homo sapiens guanine nucleotide binding protein (G protein), alpha inhibiting activity polypeptide 1 (GNAI1), mRNA	1.73191	0.000396747	164.142	284.279
NM_020196	Homo sapiens XPA binding protein 2 (XAB2), mRNA	-1.49266	0.000399386	213.39	142.776
NM_144949	Homo sapiens suppressor of cytokine signaling 5 (SOCS5), transcript variant 2, mRNA	1.84155	1.78783e-07	52.9916	96.8054
NM_006136	Homo sapiens capping protein (actin filament) muscle Z-line, alpha 2 (CAPZA2), mRNA	1.46358	0.00998921	315.431	462.33
NM_021070	Homo sapiens latent transforming growth factor beta binding protein 3 (LTBP3), mRNA	-1.39425	0.00330732	440.654	316.01
NM_003992	Homo sapiens CDC-like kinase 3 (CLK3), transcript variant phclk3, mRNA	-1.36633	0.00580084	663.988	505.558
NM_032352	Homo sapiens breast cancer metastasis-suppressor 1-like (BRMS1L), mRNA	1.43038	0.00155731	63.7823	91.2354
NM_014363	Homo sapiens spastic ataxia of Charlevoix-Saguenay (sacsin) (SACS), mRNA	1.74653	0.000660894	62.6697	107.836
NM_152332	Homo sapiens membrane targeting (tandem) C2 domain containing 1 (MTAC2D1), mRNA	1.7911	0.00056079	77.7424	139.244
NM_021249	Homo sapiens sorting nexin 6 (SNX6), transcript variant 1, mRNA	1.91554	2.27675e-05	1384.27	2651.62
NM_001605	Homo sapiens alanyl-tRNA synthetase (AARS), mRNA	-1.48156	0.00720355	1028.68	694.325
NM_003618	Homo sapiens mitogen-activated protein kinase kinase kinase kinase 3 (MAP4K3), mRNA	1.772	5.34833e-06	29.2545	51.8771
NM_022047	Homo sapiens differentially expressed in FDCP 6 homolog (mouse) (DEF6), mRNA	-1.49545	0.00675481	313.593	209.698
NM_015646	Homo sapiens RAP1B, member of RAS oncogene family (RAP1B), mRNA	1.71324	0.000324258	3629.43	6218.09
NM_012424	Homo sapiens ribosomal protein S6 kinase, 52kDa, polypeptide 1 (RPS6KC1), mRNA	2.0916	7.21504e-06	124.267	259.918
NM_013254	Homo sapiens TANK-binding kinase 1 (TBK1), mRNA	3.07375	1.2663e-07	34.0424	104.638
NM_003069	Homo sapiens SWI/SNF related, matrix associated, actin dependent regulator of chromatin, subfamily a, member 1 (SMARCA1), transcript variant 1, mRNA	2.48325	3.79625e-08	291.05	722.752
NM_153240	Homo sapiens nephronophthisis 3 (adolescent) (NPHP3), mRNA	1.78129	0.00111934	86.0748	153.324
NM_019045	Homo sapiens similar to rab11-binding protein (DKFZp686L20145), mRNA	2.32879	2.45172e-07	178.602	415.927
NM_004259	Homo sapiens RecQ protein-like 5 (RECQL5), mRNA	-1.64976	0.00218487	171.904	104.199
NM_002577	Homo sapiens p21 (CDKN1A)-activated kinase 2 (PAK2), mRNA	1.38908	0.00367511	1016.37	1462.43
NM_003566	Homo sapiens early endosome antigen 1, 162kD (EEA1), mRNA	2.11874	2.55536e-05	47.7071	98.6942
NM_005819	Homo sapiens syntaxin 6 (STX6), mRNA	1.51163	0.000260097	767.266	1143.83
NM_030919	Homo sapiens chromosome 20 open reading frame 129 (C20orf129), mRNA	-1.77116	0.000166471	509.864	287.87
NM_014520	Homo sapiens MYB binding protein (P160) 1a (MYBBP1A), mRNA	-1.50477	0.00528451	1394.29	926.581
NM_014290	Homo sapiens tudor domain containing 7 (TDRD7), mRNA	1.55789	0.00269076	586.807	914.179
NM_024624	Homo sapiens SMC6 structural maintenance of chromosomes 6-like 1 (yeast) (SMC6L1), mRNA	2.38435	1.58719e-14	71.0624	169.278
NM_000210	Homo sapiens integrin, alpha 6 (ITGA6), mRNA	2.5381	1.71879e-08	6132.58	15565.1
NM_004010	Homo sapiens dystrophin (muscular dystrophy, Duchenne and Becker types) (DMD), transcript variant Dp427p2, mRNA	1.69696	0.00208115	83.7714	139.769
NM_021097	Homo sapiens solute carrier family 8 (sodium/calcium exchanger), member 1 (SLC8A1), mRNA	1.53428	0.00242665	44.4589	67.4917
NM_004762	Homo sapiens pleckstrin homology, Sec7 and coiled-coil domains 1(cytohesin 1) (PSCD1), transcript variant 1, mRNA	1.45704	0.00970746	4084.61	5951.43
NM_018837	Homo sapiens sulfatase 2 (SULF2), transcript variant 1, mRNA	1.5871	0.00174952	17493.1	27763.3
NM_173469	Homo sapiens hypothetical protein LOC92912 (LOC92912), mRNA	1.34636	0.00857025	163.937	223.591
NM_014970	Homo sapiens kinesin-associated protein 3 (KIFAP3), mRNA	1.49693	0.00582842	991.254	1483.84
NM_000274	Homo sapiens ornithine aminotransferase (gyrate atrophy) (OAT), nuclear gene encoding mitochondrial protein, mRNA	1.54014	0.00327174	3348.25	5156.77
NM_052866	Homo sapiens ADAMTS-like 1 (ADAMTSL1), transcript variant 2, mRNA	-2.20863	0.000542898	77.2924	34.9956
NM_021058	Homo sapiens histone 1, H2bj (HIST1H2BJ), mRNA	-1.96494	3.27197e-05	204.757	104.205
NM_005417	Homo sapiens v-src sarcoma (Schmidt-Ruppin A-2) viral oncogene homolog (avian) (SRC), transcript variant 1, mRNA	1.92238	7.6151e-09	579.842	1113.9
NM_002357	Homo sapiens MAX dimerization protein 1 (MAD), mRNA	1.65417	0.000202216	78.3491	129.308
NM_020145	Homo sapiens SH3-domain GRB2-like endophilin B2 (SH3GLB2), mRNA	-1.57825	5.4998e-05	566.772	350.177
NM_014781	Homo sapiens RB1-inducible coiled-coil 1 (RB1CC1), mRNA	2.72296	8.00747e-09	124.093	337.9
NM_145029	Homo sapiens chromosome 6 open reading frame 136 (C6orf136), mRNA	-1.46499	0.00890794	889.044	606.859
NM_014918	Homo sapiens carbohydrate (chondroitin) synthase 1 (CHSY1), mRNA	1.5364	0.00343651	2487.26	3821.42
NM_178167	Homo sapiens zinc finger protein 598 (ZNF598), mRNA	-1.76763	0.000162162	1302.6	736.92
NM_024816	Homo sapiens Fos-related antigen (FRA), mRNA	-1.68054	0.000540895	550.825	327.768
NM_019839	Homo sapiens leukotriene B4 receptor 2 (LTB4R2), mRNA	-1.55431	9.6918e-05	210.388	135.153
NM_024535	Homo sapiens hypothetical protein FLJ22021 (FLJ22021), mRNA	-1.72455	0.000290968	820.446	475.744
NM_033259	Homo sapiens CaM-KII inhibitory protein (CAM-KIIN), mRNA	-1.47312	0.00805308	935.143	634.804
NM_199324	Homo sapiens HIV-1 induced protein HIN-1 (HSHIN1), transcript variant 1, mRNA	2.28119	4.18095e-06	63.4517	147.241
NM_005488	Homo sapiens target of myb1 (chicken) (TOM1), mRNA	-1.51116	0.00855665	176.193	116.595
NM_024955	Homo sapiens hypothetical protein FLJ23322 (FLJ23322), mRNA	-1.63523	0.0027714	98.6082	61.2903
NM_003368	Homo sapiens ubiquitin specific protease 1 (USP1), mRNA	1.93109	2.47605e-05	276.611	534.162
NM_024782	Homo sapiens hypothetical protein FLJ12610 (FLJ12610), mRNA	-1.84338	0.00914693	57.6908	31.2962
NM_006910	Homo sapiens retinoblastoma binding protein 6 (RBBP6), transcript variant 1, mRNA	1.64789	0.000801189	555.806	915.91
NM_032484	Homo sapiens D11lgp1e-like (LGP1), mRNA	-1.48976	0.000426189	310.947	208.479
NM_017815	Homo sapiens chromosome 14 open reading frame 94 (C14orf94), mRNA	-1.68289	0.000516686	708.714	421.129
NM_024692	Homo sapiens hypothetical protein FLJ21069 (FLJ21069), mRNA	1.7898	0.000127347	433.175	775.298
AK027396	Homo sapiens cDNA FLJ14490 fis, clone MAMMA1002886	-1.39087	0.0035431	162.293	116.494
NM_015216	Homo sapiens KIAA0433 protein (KIAA0433), mRNA	2.34154	5.47022e-14	61.4044	143.558
NM_003010	Homo sapiens mitogen-activated protein kinase kinase 4 (MAP2K4), mRNA	1.60283	0.00142963	1015.66	1627.93
NM_018649	Homo sapiens H2A histone family, member Y2 (H2AFY2), mRNA	-1.55036	0.00287871	1336.74	862.21
NM_004463	Homo sapiens faciogenital dysplasia (Aarskog-Scott syndrome) (FGD1), mRNA	-1.38565	0.0039394	359.378	260.039
NM_178858	Homo sapiens sideroflexin 2 (SFXN2), mRNA	-1.74708	0.00107898	118.104	67.6008
NM_138799	Homo sapiens hypothetical protein BC016005 (LOC129642), mRNA	1.6929	3.26879e-06	616.954	1002.89
NM_178812	Homo sapiens LYRIC/3D3 (LYRIC), mRNA	1.58967	4.18468e-05	551.426	876.699
NM_005746	Homo sapiens pre-B-cell colony enhancing factor 1 (PBEF1), transcript variant 1, mRNA	1.84909	1.82692e-07	610.317	1095.79
NM_024038	Homo sapiens hypothetical protein MGC2803 (MGC2803), mRNA	-1.38279	0.00417435	4145.54	2908.08
NM_032328	Homo sapiens hypothetical protein MGC12458 (MGC12458), mRNA	1.54196	0.0094105	77.6279	119.699
NM_002507	Homo sapiens nerve growth factor receptor (TNFR superfamily, member 16) (NGFR), mRNA	-1.89327	0.000126371	187.411	98.9883
NM_002669	Homo sapiens pleiotropic regulator 1 (PRL1homolog, Arabidopsis) (PLRG1), mRNA	1.46058	0.00928925	1604.42	2343.38
A_23_P78975	Unknown	-1.48099	0.00784545	550.999	372.048
NM_153603	Homo sapiens component of oligomeric golgi complex 7 (COG7), mRNA	-1.47171	0.00875747	511.851	347.794
NM_144982	Homo sapiens hypothetical protein MGC23401 (MGC23401), mRNA	2.01512	3.82443e-09	70.1238	145.52
NM_178123	Homo sapiens SEC14 and spectrin domains 1 (SESTD1), mRNA	1.81924	0.00387694	51.4482	93.5966
NM_006082	Homo sapiens tubulin, alpha, ubiquitous (K-ALPHA-1), mRNA	-1.58498	0.00179964	84944.6	53593.3
NM_005575	Homo sapiens leucyl/cystinyl aminopeptidase (LNPEP), mRNA	2.62719	0.000644866	19.5259	51.2982
NM_052943	Homo sapiens hypothetical protein MGC16491 (MGC16491), mRNA	-1.77073	0.000205447	332.283	187.653
BC007377	Homo sapiens ring finger protein (C3HC4 type) 159, mRNA (cDNA clone IMAGE:3640258), complete cds	-2.59656	7.51046e-08	280.989	108.216
NM_000710	Homo sapiens bradykinin receptor B1 (BDKRB1), mRNA	-1.61638	2.19284e-05	1082.65	670.8
NM_000358	Homo sapiens transforming growth factor, beta-induced, 68kDa (TGFBI), mRNA	1.50936	0.00490432	30031.5	45328.4
NM_003715	Homo sapiens vesicle docking protein p115 (VDP), mRNA	2.11543	2.03628e-06	496.5	1050.31
NM_016277	Homo sapiens RAB23, member RAS oncogene family (RAB23), transcript variant 1, mRNA	1.88251	8.5135e-05	141.919	267.165
NM_003816	Homo sapiens a disintegrin and metalloproteinase domain 9 (meltrin gamma) (ADAM9), mRNA	2.34253	1.44749e-07	516.58	1210.11
NM_006407	Homo sapiens cytoskeleton related vitamin A responsive protein (JWA), mRNA	1.65612	8.23487e-06	3467.82	5644.76
NM_002140	Homo sapiens heterogeneous nuclear ribonucleoprotein K (HNRPK), transcript variant 1, mRNA	1.7131	0.000325144	2873.26	4922.19
NM_002046	Homo sapiens glyceraldehyde-3-phosphate dehydrogenase (GAPD), mRNA	-1.36759	0.00565739	84166.9	61273.8
NM_015055	Homo sapiens SWAP-70 protein (SWAP70), mRNA	1.82923	7.55812e-05	560.809	1025.85
NM_024827	Homo sapiens histone deacetylase 11 (HDAC11), mRNA	-1.56155	0.00408765	273.66	175.249
NM_006310	Homo sapiens aminopeptidase puromycin sensitive (NPEPPS), mRNA	1.37145	0.00523943	2525.23	4058.63
NM_006625	Homo sapiens FUS interacting protein (serine-arginine rich) 1 (FUSIP1), transcript variant 1, mRNA	1.36278	0.00622187	548.555	796.463
L13689	Human prot-oncogene (BMI-1) mRNA, complete cds	1.98186	1.04949e-05	396.788	786.377
NM_207038	Homo sapiens transcription factor 12 (HTF4, helix-loop-helix transcription factors 4) (TCF12), transcript variant 4, mRNA	1.88062	2.36923e-08	249.782	457.606
NM_001944	Homo sapiens desmoglein 3 (pemphigus vulgaris antigen) (DSG3), mRNA	1.6863	0.000471268	1080.58	1822.19
NM_014267	Homo sapiens small acidic protein (SMAP), mRNA	1.72778	0.000267197	2246.38	3881.24
NM_030762	Homo sapiens basic helix-loop-helix domain containing, class B, 3 (BHLHB3), mRNA	1.72554	0.000824374	101.822	175.698
NM_015239	Homo sapiens ATP/GTP binding protein 1 (AGTPBP1), mRNA	1.66209	0.00259375	84.5999	140.613
NM_032941	Homo sapiens RecQ protein-like (DNA helicase Q1-like) (RECQL), transcript variant 2, mRNA	2.58083	1.54555e-08	240.531	620.769
NM_001980	Homo sapiens epimorphin (EPIM), transcript variant 1, mRNA	1.48985	0.00789712	252.471	376.144
NM_016240	Homo sapiens scavenger receptor class A, member 3 (SCARA3), transcript variant 1, mRNA	-1.50235	0.00538296	3915.08	2605.96
NM_181837	Homo sapiens origin recognition complex, subunit 3-like (yeast) (ORC3L), transcript variant 1, mRNA	2.06961	4.55601e-06	254.92	527.583
NM_032194	Homo sapiens brix domain containing 1 (BXDC1), mRNA	1.48676	0.00663741	1059.94	1575.87
NM_018264	Homo sapiens hypothetical protein FLJ10900 (FLJ10900), mRNA	1.42148	0.00187956	401.721	560.638
NM_021174	Homo sapiens p30 DBC protein (DBC-1), transcript variant 1, mRNA	-1.48969	0.00042685	256.692	171.502
NM_022039	Homo sapiens split hand/foot malformation (ectrodactyly) type 3 (SHFM3), mRNA	-1.51863	0.000221663	746.557	505.339
NM_015167	Homo sapiens phosphatidylserine receptor (PTDSR), mRNA	-1.52364	0.00449528	536.592	352.177
AK056630	Homo sapiens cDNA FLJ32068 fis, clone OCBBF1000114	1.56713	0.00249953	342.298	536.426
NM_006425	Homo sapiens step II splicing factor SLU7 (SLU7), mRNA	1.9345	1.82377e-07	222.516	413.888
NM_032885	Homo sapiens APG4 autophagy 4 homolog D (S. cerevisiae) (APG4D), mRNA	-1.74263	0.00915947	82.0947	47.1095
A_23_P11902	Unknown	-1.87775	0.00598492	62.1415	33.0937
NM_003525	Homo sapiens histone 1, H2bi (HIST1H2BI), mRNA	-1.63483	0.00124473	335.602	205.283
AK129920	Homo sapiens cDNA FLJ26410 fis, clone HRT09622	2.18647	1.12348e-05	77.1718	168.734
NM_000660	Homo sapiens transforming growth factor, beta 1 (Camurati-Engelmann disease) (TGFB1), mRNA	-1.60457	2.92156e-05	1400.02	872.559
NM_006293	Homo sapiens TYRO3 protein tyrosine kinase (TYRO3), mRNA	-1.53158	0.00384407	710.707	464.035
NM_014153	Homo sapiens zinc finger CCCH type domain containing 7 (ZC3HDC7), mRNA	1.70511	2.39717e-06	391.858	634.116
NM_020376	Homo sapiens transport-secretion protein 2.2 (TTS-2.2), mRNA	-1.59732	0.00179883	495.191	310.013
NM_002291	Homo sapiens laminin, beta 1 (LAMB1), mRNA	1.83178	6.73478e-05	4685.08	8582.02
NM_007246	Homo sapiens kelch-like 2, Mayven (Drosophila) (KLHL2), mRNA	1.61028	0.00212313	149.675	241.02
NM_013256	Homo sapiens zinc finger protein 180 (HHZ168) (ZNF180), mRNA	2.68744	0.00376529	16.4225	44.1345
NM_016614	Homo sapiens TRAF and TNF receptor associated protein (TTRAP), mRNA	1.53031	0.00373406	1488.79	2278.31
NM_018184	Homo sapiens ADP-ribosylation factor-like 10C (ARL10C), mRNA	1.72582	0.00103432	1519.38	3141.85
NM_153223	Homo sapiens hypothetical protein FLJ36090 (FLJ36090), mRNA	1.50316	0.000315243	40.3316	60.5447
NM_000546	Homo sapiens tumor protein p53 (Li-Fraumeni syndrome) (TP53), mRNA	-1.72933	1.28981e-06	170.388	98.2354
NM_017987	Homo sapiens RUN and FYVE domain containing 2 (RUFY2), mRNA	2.30839	0.000234112	20.8464	47.5881
NM_006024	Homo sapiens Tax1 (human T-cell leukemia virus type I) binding protein 1 (TAX1BP1), mRNA	1.87033	4.07382e-05	2746.93	5137.66
NM_002843	Homo sapiens protein tyrosine phosphatase, receptor type, J (PTPRJ), mRNA	-1.93734	0.000696395	49.1438	26.6246
NM_005441	Homo sapiens chromatin assembly factor 1, subunit B (p60) (CHAF1B), mRNA	-1.57339	6.17475e-05	1920.35	1221.49
NM_025115	Homo sapiens hypothetical protein FLJ23263 (FLJ23263), mRNA	-1.77722	0.000168131	386.353	217.392
A_23_P10987	Unknown	-1.88812	0.000704727	84.3584	44.6786
NM_014321	Homo sapiens origin recognition complex, subunit 6 homolog-like (yeast) (ORC6L), mRNA	-1.46536	0.000731875	1109.02	782.229
NM_031213	Homo sapiens chromosome 19 open reading frame 27 (C19orf27), mRNA	-1.67159	5.59481e-06	6426.84	3875.76
NM_016327	Homo sapiens ureidopropionase, beta (UPB1), mRNA	-2.86006	0.00101303	49.1096	17.1708
NM_020474	Homo sapiens UDP-N-acetyl-alpha-D-galactosamine:polypeptide N-acetylgalactosaminyltransferase 1 (GalNAc-T1) (GALNT1), mRNA	2.09354	3.10346e-06	267.947	560.956
NM_001755	Unknown	1.57335	0.00212232	1380.51	2172.02
NM_175876	Homo sapiens exocyst complex component 8 (EXOC8), mRNA	2.01988	5.16352e-10	164.461	327.612
NM_004078	Homo sapiens cysteine and glycine-rich protein 1 (CSRP1), mRNA	-1.461	0.000805185	2648.96	1809.47
NM_002994	Homo sapiens chemokine (C-X-C motif) ligand 5 (CXCL5), mRNA	1.8278	3.12247e-05	159.847	283.776
NM_181698	Homo sapiens chromosome 10 open reading frame 9 (C10orf9), mRNA	-1.46385	0.00932639	616.107	420.882
NM_024986	Homo sapiens hypothetical protein FLJ12331 (FLJ12331), mRNA	-2.37172	5.27736e-07	437.466	183.824
NM_021003	Homo sapiens protein phosphatase 1A (formerly 2C), magnesium-dependent, alpha isoform (PPM1A), transcript variant 1, mRNA	1.50228	0.00540256	1532.8	2302.69
NM_004004	Homo sapiens gap junction protein, beta 2, 26kDa (connexin 26) (GJB2), mRNA	1.8642	3.68977e-08	14107.7	26178.7
NM_152618	Homo sapiens hypothetical protein FLJ35630 (FLJ35630), mRNA	2.0165	6.36496e-05	80.7951	162.924
NM_012247	Homo sapiens selenophosphate synthetase 1 (SEPHS1), mRNA	-1.48969	0.00967192	2725.54	2143.47
NM_177424	Homo sapiens syntaxin 12 (STX12), mRNA	1.63592	0.000923557	1037.61	1697.45
NM_016221	Homo sapiens dynactin 4 (p62) (DCTN4), mRNA	1.62314	0.00109005	1127.92	1830.77
NM_013434	Homo sapiens calsenilin, presenilin binding protein, EF hand transcription factor (CSEN), mRNA	-1.6471	0.000866361	527.353	320.171
NM_004111	Homo sapiens flap structure-specific endonuclease 1 (FEN1), mRNA	-1.98959	1.19829e-09	544.5	269.815
NM_020753	Homo sapiens CASK interacting protein 2 (CASKIN2), mRNA	-1.62135	0.000828464	147.027	88.8965
NM_001184	Homo sapiens ataxia telangiectasia and Rad3 related (ATR), mRNA	1.54436	0.00440987	146.684	226.533
NM_033184	Homo sapiens keratin associated protein 2-4 (KRTAP2-4), mRNA	-1.75103	0.00267446	2667.48	1832.07
NM_017684	Homo sapiens vacuolar protein sorting 13C (yeast) (VPS13C), mRNA	4.01222	0.000765041	12.5521	50.362
NM_032025	Homo sapiens eukaryotic translation initiation factor (eIF) 2A (eIF2A), mRNA	1.66209	0.00487217	125.528	202.108
NM_133259	Homo sapiens leucine-rich PPR-motif containing (LRPPRC), mRNA	1.72903	0.000274535	617.929	1068.42
NM_022095	Homo sapiens zinc finger protein 335 (ZNF335), mRNA	-1.56361	0.00257336	514.184	328.843
NM_174933	Homo sapiens phytanoyl-CoA dioxygenase domain containing 1 (PHYHD1), mRNA	-2.80559	3.89398e-16	293.018	103.011
NM_013976	Homo sapiens glutaryl-Coenzyme A dehydrogenase (GCDH), nuclear gene encoding mitochondrial protein, transcript variant 2, mRNA	-1.47771	0.00746996	1673.34	1132.38
NM_018419	Homo sapiens SRY (sex determining region Y)-box 18 (SOX18), mRNA	-2.65521	8.06929e-09	643.667	242.417
NM_003478	Homo sapiens cullin 5 (CUL5), mRNA	3.30857	8.48157e-10	54.4748	180.234
NM_018105	Homo sapiens THAP domain containing, apoptosis associated protein 1 (THAP1), transcript variant 1, mRNA	1.82236	8.88194e-05	328.732	599.069
NM_004354	Homo sapiens cyclin G2 (CCNG2), mRNA	1.7194	0.0047391	1329.99	2930.01
NM_003671	Homo sapiens CDC14 cell division cycle 14 homolog B (S. cerevisiae) (CDC14B), transcript variant 1, mRNA	1.54933	0.00515706	141.92	219.88
NM_006087	Homo sapiens tubulin, beta, 5 (TUBB5), mRNA	-1.43972	0.00188013	1099.32	760.887
NM_178507	Homo sapiens NS5ATP13TP2 protein (NS5ATP13TP2), mRNA	-1.54708	0.000114781	542.394	369.932
NM_001264	Homo sapiens corneodesmosin (CDSN), mRNA	-1.80431	0.00305263	159.381	84.1987
NM_005399	Homo sapiens protein kinase, AMP-activated, beta 2 non-catalytic subunit (PRKAB2), mRNA	1.62818	1.64288e-05	149.378	237.074
AK096342	Homo sapiens cDNA FLJ39023 fis, clone NT2RP7004348, highly similar to ZINC FINGER PROTEIN 93	1.73791	1.35764e-05	29.3348	50.0782
NM_000043	Homo sapiens tumor necrosis factor receptor superfamily, member 6 (TNFRSF6), transcript variant 1, mRNA	1.45177	0.000984302	360.92	523.908
NM_024059	Homo sapiens hypothetical protein MGC5356 (MGC5356), mRNA	-1.51595	0.00667378	232.979	153.685
NM_005406	Homo sapiens Rho-associated, coiled-coil containing protein kinase 1 (ROCK1), mRNA	4.35087	0.000446663	8.70205	37.8615
NM_014291	Homo sapiens glycine C-acetyltransferase (2-amino-3-ketobutyrate coenzyme A ligase) (GCAT), nuclear gene encoding mitochondrial protein, mRNA	-1.94203	3.15784e-05	234.444	120.721
NM_018390	Homo sapiens hypothetical protein FLJ11323 (FLJ11323), mRNA	-1.63089	0.00105477	688.988	422.462
NM_030963	Homo sapiens ring finger protein 146 (RNF146), mRNA	1.79118	0.000126086	348.924	624.987
NM_005480	Homo sapiens trophinin associated protein (tastin) (TROAP), mRNA	-1.81675	8.38557e-05	1372.51	755.474
NM_025247	Homo sapiens hypothetical protein MGC5601 (MGC5601), mRNA	-1.37674	0.00471422	133.252	96.34
NM_013320	Homo sapiens host cell factor 2 (HCF-2), mRNA	1.98161	0.000535102	51.1048	101.27
NM_000455	Homo sapiens serine/threonine kinase 11 (Peutz-Jeghers syndrome) (STK11), mRNA	-1.89219	1.73215e-08	1209.12	645.674
NM_021813	Homo sapiens BTB and CNC homology 1, basic leucine zipper transcription factor 2 (BACH2), mRNA	1.67787	0.00630642	47.7316	80.0875
NM_007147	Homo sapiens zinc finger protein 175 (ZNF175), mRNA	1.84094	0.00716032	37.7587	69.5113
NM_052839	Homo sapiens pannexin 2 (PANX2), mRNA	-1.66637	3.76847e-05	137.88	81.1627
NM_004805	Homo sapiens polymerase (RNA) II (DNA directed) polypeptide D (POLR2D), mRNA	-1.41592	0.00211241	845.174	637.036
NM_012112	Homo sapiens TPX2, microtubule-associated protein homolog (Xenopus laevis) (TPX2), mRNA	-1.65131	0.000747394	1912.68	1158.28
NM_000211	Homo sapiens integrin, beta 2 (antigen CD18 (p95), lymphocyte function-associated antigen 1; macrophage antigen 1 (mac-1) beta subunit) (ITGB2), mRNA	1.42101	0.00189831	44.9276	63.8907
NM_020245	Homo sapiens tubby like protein 4 (TULP4), mRNA	1.80668	0.000102491	311.911	563.523
NM_001753	Homo sapiens caveolin 1, caveolae protein, 22kDa (CAV1), mRNA	1.38561	0.00394271	27938.7	38961.8
NM_015956	Homo sapiens mitochondrial ribosomal protein L4 (MRPL4), nuclear gene encoding mitochondrial protein, transcript variant 1, mRNA	-1.46453	0.0089272	1512.01	1032.42
NM_016010	Homo sapiens CGI-62 protein (CGI-62), mRNA	1.52924	0.00466502	221.239	338.327
NM_016170	Homo sapiens T-cell leukemia, homeobox 2 (TLX2), transcript variant 1, mRNA	-1.97864	0.000146405	221.558	110.665
NM_018663	Homo sapiens peroxisomal membrane protein 2, 22kDa (PXMP2), mRNA	-1.54153	0.00323862	1826.76	1185.03
NM_030628	Homo sapiens KIAA1698 protein (KIAA1698), mRNA	-1.78744	0.000218137	228.879	128.048
NM_005028	Homo sapiens phosphatidylinositol-4-phosphate 5-kinase, type II, alpha (PIP5K2A), mRNA	1.48241	0.00834066	195.311	289.531
NM_016586	Homo sapiens MAP3K12 binding inhibitory protein 1 (MBIP), mRNA	1.5893	0.00197035	292.095	464.225
NM_013284	Homo sapiens polymerase (DNA directed), mu (POLM), mRNA	-1.67897	0.0005156	2205.57	1313.64
NM_015366	Homo sapiens Rho GTPase activating protein 8 (ARHGAP8), transcript variant 3, mRNA	-1.40741	0.00252224	33101.8	23360.2
NM_000945	Homo sapiens protein phosphatase 3 (formerly 2B), regulatory subunit B, 19kDa, alpha isoform (calcineurin B, type I) (PPP3R1), mRNA	1.59875	0.00221302	49.5182	78.6893
NM_152588	Homo sapiens hypothetical protein DKFZp762A217 (DKFZp762A217), mRNA	2.00562	3.74174e-05	81.1962	162.849
NM_181354	Homo sapiens oxidation resistance 1 (OXR1), mRNA	2.17511	2.9523e-07	30.2658	66.4297
NM_020179	Homo sapiens FN5 protein (FN5), mRNA	-1.59348	0.00165284	975.332	612.075
NM_002821	Homo sapiens PTK7 protein tyrosine kinase 7 (PTK7), transcript variant PTK7-1, mRNA	-1.49401	0.00615424	842.338	563.81
NM_021062	Homo sapiens histone 1, H2bb (HIST1H2BB), mRNA	-1.91015	2.85543e-05	716.911	375.316
NM_006135	Homo sapiens capping protein (actin filament) muscle Z-line, alpha 1 (CAPZA1), mRNA	1.52029	0.0002134	8157.18	12978.3
NM_006805	Homo sapiens heterogeneous nuclear ribonucleoprotein A0 (HNRPA0), mRNA	1.41629	0.00580852	397.955	580.381
NM_005475	Homo sapiens lymphocyte adaptor protein (LNK), mRNA	-1.47443	0.00100961	188.474	131.235
NM_004973	Homo sapiens Jumonji, AT rich interactive domain 2 (JARID2), mRNA	2.64931	5.81616e-09	1049.14	2779.51
NM_003203	Homo sapiens chromosome 2 open reading frame 3 (C2orf3), mRNA	1.5315	0.0058164	145.883	223.421
NM_024536	Homo sapiens chondroitin polymerizing factor (CHPF), mRNA	-1.66092	0.00076196	451.3	271.717
NM_005002	Homo sapiens NADH dehydrogenase (ubiquinone) 1 alpha subcomplex, 9, 39kDa (NDUFA9), mRNA	-1.42571	0.00171921	5379.99	3697.45
NM_016310	Homo sapiens polymerase (RNA) III (DNA directed) polypeptide K, 12.3 kDa (POLR3K), mRNA	-1.55307	0.00276118	3222.05	2074.63
NM_015575	Homo sapiens trinucleotide repeat containing 15 (TNRC15), mRNA	1.77446	3.99795e-07	589.491	1009.76
NM_003664	Homo sapiens adaptor-related protein complex 3, beta 1 subunit (AP3B1), mRNA	1.47579	0.00762983	1515.85	2237.08
NM_001852	Homo sapiens collagen, type IX, alpha 2 (COL9A2), mRNA	-1.93261	2.08645e-05	567.337	293.56
NM_002408	Homo sapiens mannosyl (alpha-1,6-)-glycoprotein beta-1,2-N-acetylglucosaminyltransferase (MGAT2), mRNA	1.4673	0.00853112	1673.16	2455.03
NM_080596	Homo sapiens histone 1, H2ah (HIST1H2AH), mRNA	-1.9561	1.42323e-05	810.508	414.349
NM_001466	Homo sapiens frizzled homolog 2 (Drosophila) (FZD2), mRNA	-2.04117	5.07591e-06	916.253	448.887
NM_032042	Homo sapiens hypothetical protein DKFZp564D172 (DKFZP564D172), mRNA	1.55724	0.00285333	112.351	174.713
NM_002394	Homo sapiens solute carrier family 3 (activators of dibasic and neutral amino acid transport), member 2 (SLC3A2), mRNA	-1.45672	0.000884037	14028.3	10247
NM_015508	Homo sapiens TCDD-inducible poly(ADP-ribose) polymerase (TIPARP), mRNA	1.63567	0.000914373	5214.99	8529.99
NM_145654	Homo sapiens RAD52 homolog B (S. cerevisiae) (RAD52B), mRNA	-2.24239	8.23947e-05	88.8001	39.6007
NM_006756	Homo sapiens transcription elongation factor A (SII), 1 (TCEA1), transcript variant 1, mRNA	1.57813	0.00166651	2937.95	5210.25
NM_175918	Homo sapiens hypothetical protein FLJ34443 (FLJ34443), mRNA	1.57444	0.00290892	186.971	294.376
NM_006085	Homo sapiens 3'(2'), 5'-bisphosphate nucleotidase 1 (BPNT1), mRNA	-1.75346	0.000293405	410.624	233.888
NM_002746	Homo sapiens mitogen-activated protein kinase 3 (MAPK3), mRNA	-1.83249	8.62757e-08	856.62	467.304
NM_019041	Homo sapiens mitochondrial translational release factor 1-like (MTRF1L), mRNA	1.35874	0.0067359	181.614	249.436
NM_013235	Homo sapiens nuclear RNase III Drosha (RNASE3L), mRNA	1.45932	0.0094275	3313.97	4836.16
NM_014676	Homo sapiens pumilio homolog 1 (Drosophila) (PUM1), mRNA	1.53769	0.000142843	2062.59	3365.03
NM_004374	Homo sapiens cytochrome c oxidase subunit VIc (COX6C), mRNA	1.7149	0.000316846	4705.01	8068.63
NM_005185	Homo sapiens calmodulin-like 3 (CALML3), mRNA	-1.64599	0.000949038	369.657	224.58
NM_005102	Homo sapiens fasciculation and elongation protein zeta 2 (zygin II) (FEZ2), mRNA	1.714	0.000323177	1480.56	2537.68
NM_017890	Homo sapiens Cohen syndrome 1 (COH1), transcript variant 5, mRNA	1.75245	0.000256689	175.853	308.172
NM_005702	Homo sapiens Era G-protein-like 1 (E. coli) (ERAL1), mRNA	-1.53502	0.00367284	605.167	394.241
NM_016423	Homo sapiens zinc finger protein 219 (ZNF219), mRNA	-1.51508	0.000240424	21563.6	14868.5
NM_002764	Homo sapiens phosphoribosyl pyrophosphate synthetase 1 (PRPS1), mRNA	-1.89208	1.73714e-08	1999.26	1127.61
NM_030755	Homo sapiens thioredoxin domain containing (TXNDC), mRNA	1.69523	0.000413491	1547.35	2623.11
NM_058197	Unknown	1.34094	0.00951231	15998	19768.3
NM_002461	Homo sapiens mevalonate (diphospho) decarboxylase (MVD), mRNA	-1.83569	6.47518e-05	1778.66	968.93
BC044246	Homo sapiens KIAA1913, mRNA (cDNA clone MGC:50847 IMAGE:5760073), complete cds	1.6482	0.000778247	1123.03	1850.97
NM_000361	Homo sapiens thrombomodulin (THBD), mRNA	1.45827	0.00960395	1241.34	1810.21
NM_017827	Homo sapiens seryl-tRNA synthetase 2 (SARS2), mRNA	-1.51547	0.0046309	950.381	627.121
NM_033305	Homo sapiens vacuolar protein sorting 13A (yeast) (VPS13A), transcript variant A, mRNA	2.16195	3.19014e-10	21.1513	45.6111
NM_133456	Homo sapiens apical protein 2 (APXL2), mRNA	-1.92166	3.74927e-05	259.882	135.239
NM_178422	Homo sapiens membrane progestin receptor alpha (MPRA), mRNA	-1.4856	0.000467795	270.824	185.052
NM_007067	Homo sapiens MYST histone acetyltransferase 2 (MYST2), mRNA	-1.49244	0.00691355	361.525	242.237
NM_031482	Homo sapiens APG10 autophagy 10-like (S. cerevisiae) (APG10L), mRNA	-1.64782	1.01214e-05	74.4585	45.2394
NM_017793	Homo sapiens ribonuclease P 25kDa subunit (RPP25), mRNA	-1.66199	0.00116056	254.74	153.274
NM_006965	Homo sapiens zinc finger protein 24 (KOX 17) (ZNF24), mRNA	1.68387	0.00381479	593.865	1155.43
NM_031921	Homo sapiens ATPase family, AAA domain containing 3B (ATAD3B), mRNA	-1.52162	0.0046625	403.475	265.162
NM_024685	Homo sapiens hypothetical protein FLJ23560 (FLJ23560), mRNA	1.99443	2.72352e-06	67.1419	140.117
NM_016331	Homo sapiens zinc finger protein ANC_2H01 (ANC_2H01), mRNA	1.47127	0.008725	357.677	526.238
NM_005456	Homo sapiens mitogen-activated protein kinase 8 interacting protein 1 (MAPK8IP1), mRNA	-2.02005	0.00929965	25.7283	12.548
NM_016154	Homo sapiens RAB4B, member RAS oncogene family (RAB4B), mRNA	-1.58674	5.621e-05	241.385	154.279
NM_173691	Homo sapiens chromosome 9 open reading frame 75 (C9orf75), mRNA	-2.0005	5.09824e-05	151.983	75.9722
NM_006897	Homo sapiens homeo box C9 (HOXC9), mRNA	1.60936	0.00134804	637.533	1026.02
NM_004460	Homo sapiens fibroblast activation protein, alpha (FAP), mRNA	1.80101	0.00956197	41.6489	75.0099
NM_002856	Homo sapiens poliovirus receptor-related 2 (herpesvirus entry mediator B) (PVRL2), mRNA	-1.6208	0.0012667	482.951	297.97
NM_005587	Homo sapiens MADS box transcription enhancer factor 2, polypeptide A (myocyte enhancer factor 2A) (MEF2A), mRNA	1.77955	0.00860195	50.2304	93.0724
NM_005487	Homo sapiens high-mobility group protein 2-like 1 (HMG2L1), mRNA	1.46516	0.00930194	337.509	494.504
NM_005170	Homo sapiens achaete-scute complex-like 2 (Drosophila) (ASCL2), mRNA	-1.63199	0.00554967	46.852	28.4481
NM_005562	Homo sapiens laminin, gamma 2 (LAMC2), transcript variant 1, mRNA	2.54504	1.60199e-08	47385.7	120598
NM_005331	Homo sapiens hemoglobin, theta 1 (HBQ1), mRNA	-1.56995	0.00343258	254.614	162.179
NM_001805	Homo sapiens CCAAT/enhancer binding protein (C/EBP), epsilon (CEBPE), mRNA	-2.38288	2.7715e-07	275.994	115.824
NM_006819	Homo sapiens stress-induced-phosphoprotein 1 (Hsp70/Hsp90-organizing protein) (STIP1), mRNA	-1.41265	0.00226156	1479.3	1040.79
A_23_P111766	Unknown	-1.68497	0.0004736	3513.42	2085.15
NM_006536	Homo sapiens chloride channel, calcium activated, family member 2 (CLCA2), mRNA	1.49107	0.00633478	790.352	1178.47
NM_133640	Homo sapiens surfeit 5 (SURF5), transcript variant b, mRNA	-1.44525	0.0024661	2641.19	2194.47
NM_001810	Homo sapiens centromere protein B, 80kDa (CENPB), mRNA	-1.50914	0.000275252	406.532	274.46
NM_012237	Homo sapiens sirtuin (silent mating type information regulation 2 homolog) 2 (S. cerevisiae) (SIRT2), transcript variant 1, mRNA	-1.55894	0.00255104	3765.72	2415.56
NM_007373	Homo sapiens soc-2 suppressor of clear homolog (C. elegans) (SHOC2), mRNA	1.88887	0.000102904	140.482	265.353
NM_015534	Homo sapiens zinc finger, ZZ domain containing 3 (ZZZ3), mRNA	1.95957	2.74588e-09	69.8608	136.682
NM_003800	Homo sapiens RNA guanylyltransferase and 5'-phosphatase (RNGTT), mRNA	1.52417	0.00469266	263.868	402.178
NM_015446	Homo sapiens ELYS transcription factor-like protein TMBS62 (ELYS), mRNA	1.74057	6.51021e-05	86.9279	150.488
NM_001826	Homo sapiens CDC28 protein kinase regulatory subunit 1B (CKS1B), mRNA	-1.40628	0.00258198	11888.5	8843.57
NM_153207	Homo sapiens AE binding protein 2 (AEBP2), mRNA	1.66102	0.000104149	212.656	385.02
NM_002615	Homo sapiens serine (or cysteine) proteinase inhibitor, clade F (alpha-2 antiplasmin, pigment epithelium derived factor), member 1 (SERPINF1), mRNA	-2.19436	7.56114e-07	1246.93	568.243
NM_006473	Homo sapiens TAF6-like RNA polymerase II, p300/CBP-associated factor (PCAF)-associated factor, 65kDa (TAF6L), mRNA	-1.89892	0.00104867	85.0359	44.7813
NM_130837	Homo sapiens optic atrophy 1 (autosomal dominant) (OPA1), nuclear gene encoding mitochondrial protein, transcript variant 8, mRNA	1.84057	6.95467e-08	136.696	260.8
[truncated: 2,740 more rows]

## Sheet: Hyb 2 - hTERT vs ev
Accession #	Sequence Description	Fold Change	P-value	Intensity1	Intensity2
NM_031292	Homo sapiens hypothetical protein DKFZp434G1415 (DKFZP434G1415), mRNA	-2.56779	1.3266e-06	65.8456	27.4284
NM_003489	Homo sapiens nuclear receptor interacting protein 1 (NRIP1), mRNA	-2.88582	7.61412e-10	1084.04	375.644
NM_015087	Homo sapiens spastic paraplegia 20, spartin (Troyer syndrome) (SPG20), mRNA	-1.95407	1.38874e-08	136.357	70.1522
NM_017769	Homo sapiens KIAA1333 (KIAA1333), mRNA	-2.54065	1.29775e-06	68.2399	28.3781
AK025280	Homo sapiens cDNA: FLJ21627 fis, clone COL08058	1.45613	0.00981705	116918	170247
NM_002222	Homo sapiens inositol 1,4,5-triphosphate receptor, type 1 (ITPR1), mRNA	-1.71709	0.000493684	207.941	121.101
NM_015658	Homo sapiens DKFZP564C186 protein (DKFZP564C186), mRNA	1.42171	0.0049712	4492.42	5642.17
NM_003184	Homo sapiens TAF2 RNA polymerase II, TATA box binding protein (TBP)-associated factor, 150kDa (TAF2), mRNA	-1.73244	1.19036e-06	324.897	191.341
NM_022164	Homo sapiens lipocalin 7 (LCN7), mRNA	1.88294	2.22489e-08	1731.22	3244.44
NM_021734	Homo sapiens solute carrier family 25 (mitochondrial deoxynucleotide carrier), member 19 (SLC25A19), mRNA	1.529	0.00414512	269.046	411.372
NM_005977	Homo sapiens ring finger protein (C3H2C3 type) 6 (RNF6), transcript variant 1, mRNA	-1.71796	0.000748353	195.4	113.74
NM_003403	Homo sapiens YY1 transcription factor (YY1), mRNA	-1.64717	0.00078449	5964.16	3620.86
NM_002874	Homo sapiens RAD23 homolog B (S. cerevisiae) (RAD23B), mRNA	-1.43314	0.00146859	4592.14	3184.54
NM_006197	Homo sapiens pericentriolar material 1 (PCM1), mRNA	-1.6696	4.37425e-05	260.189	163.977
NM_032117	Homo sapiens GAJ protein (GAJ), mRNA	1.76603	0.000310189	124.638	220.114
NM_032166	Homo sapiens three prime repair exonuclease 1 (TREX1), transcript variant 5, mRNA	1.35255	0.00760125	174.362	238.416
NM_032285	Homo sapiens hypothetical protein MGC3207 (MGC3207), mRNA	1.74846	0.000223782	270.125	472.302
NM_012455	Homo sapiens SEC7 homolog (TIC), mRNA	1.50988	0.00552029	217.986	329.133
NM_052968	Homo sapiens apolipoprotein A-V (APOA5), mRNA	-2.045	2.31677e-05	131.541	64.3231
NM_024908	Homo sapiens hypothetical protein FLJ12973 (FLJ12973), mRNA	2.01701	0.00033946	39.8992	80.4769
NM_002928	Homo sapiens regulator of G-protein signalling 16 (RGS16), mRNA	1.43713	0.00880147	41.776	60.1412
NM_152789	Homo sapiens hypothetical protein MGC40405 (MGC40405), mRNA	-1.51648	0.000232874	141.907	95.4803
NM_022762	Homo sapiens hypothetical protein FLJ22318 (FLJ22318), mRNA	1.58036	0.00203674	345.114	545.406
NM_005595	Homo sapiens nuclear factor I/A (NFIA), mRNA	-1.84728	5.6677e-05	939.355	508.508
NM_030622	Homo sapiens cytochrome P450, family 2, subfamily S, polypeptide 1 (CYP2S1), mRNA	1.58835	0.00177999	461.599	733.182
NM_001892	Homo sapiens casein kinase 1, alpha 1 (CSNK1A1), mRNA	-1.36421	0.00604909	5668.89	4124.44
NM_152292	Homo sapiens RNA (guanine-9-) methyltransferase domain containing 2 (RG9MTD2), mRNA	-1.70846	0.00541906	72.0258	42.1583
NM_013239	Homo sapiens protein phosphatase 2A 48 kDa regulatory subunit (PR48), transcript variant 1, mRNA	1.54494	0.00314551	524.869	810.892
NM_145060	Homo sapiens chromosome 18 open reading frame 24 (C18orf24), mRNA	1.97967	7.7867e-05	39.6986	76.8632
NM_015255	Homo sapiens chromosome 6 open reading frame 133 (C6orf133), mRNA	-1.51389	0.00478303	714.312	471.838
NM_001219	Homo sapiens calumenin (CALU), mRNA	-1.58144	0.0018882	4304.98	2722.18
NM_016227	Homo sapiens chromosome 1 open reading frame 9 (C1orf9), mRNA	-1.60762	0.00142733	529.161	329.158
AF159295	Homo sapiens serine/threonine protein kinase Kp78 splice variant CTAK75a mRNA, complete cds	1.98993	8.78951e-06	112249	223368
NM_000214	Homo sapiens jagged 1 (Alagille syndrome) (JAG1), mRNA	-1.53032	0.00373029	2903.85	1897.55
NM_138375	Homo sapiens Cdk5 and Abl enzyme substrate 1 (CABLES1), mRNA	1.77353	0.000151962	390.949	693.36
NM_016233	Homo sapiens peptidyl arginine deiminase, type III (PADI3), mRNA	1.69509	0.000501546	285.396	483.773
NM_006421	Homo sapiens brefeldin A-inhibited guanine nucleotide-exchange protein 1 (BIG1), mRNA	-1.63459	0.00102974	487.775	298.408
NM_015411	Homo sapiens sulfatase modifying factor 2 (SUMF2), mRNA	1.60804	0.00132762	1259.89	2025.95
NM_025108	Homo sapiens hypothetical protein FLJ13909 (FLJ13909), mRNA	1.75723	0.000185364	555.375	975.925
NM_032846	Homo sapiens RAB2B, member RAS oncogene family (RAB2B), mRNA	1.50293	0.0058479	269.917	405.666
NM_014694	Homo sapiens KIAA0605 gene product (KIAA0605), mRNA	-2.75251	0.000721856	40.2007	14.6051
NM_014946	Homo sapiens spastic paraplegia 4 (autosomal dominant; spastin) (SPG4), transcript variant 1, mRNA	-1.36782	0.00655375	46.8565	34.2617
NM_005192	Homo sapiens cyclin-dependent kinase inhibitor 3 (CDK2-associated dual specificity phosphatase) (CDKN3), mRNA	1.56116	0.00256763	572.025	893.02
NM_000039	Homo sapiens apolipoprotein A-I (APOA1), mRNA	-1.89191	1.73972e-07	32.2111	16.3054
NM_001294	Homo sapiens cleft lip and palate associated transmembrane protein 1 (CLPTM1), mRNA	1.62999	0.00102686	443.717	723.253
NM_006506	Homo sapiens RAS p21 protein activator 2 (RASA2), mRNA	-1.92618	0.000409569	45.6795	23.2176
NM_012145	Homo sapiens deoxythymidylate kinase (thymidylate kinase) (DTYMK), mRNA	1.44964	0.0010308	7715.23	10414
NM_004539	Homo sapiens asparaginyl-tRNA synthetase (NARS), mRNA	-1.56037	0.00251179	1736.87	1113.12
NM_000372	Homo sapiens tyrosinase (oculocutaneous albinism IA) (TYR), mRNA	3.05786	1.64659e-07	19.0757	55.0625
NM_007371	Homo sapiens bromodomain containing 3 (BRD3), mRNA	1.56572	0.000201818	611.993	1022.89
NM_152542	Homo sapiens hypothetical protein DKFZp761G058 (DKFZp761G058), mRNA	-1.57414	0.00446398	128.704	81.7613
NM_138385	Homo sapiens hypothetical protein BC009331 (LOC92305), mRNA	1.46078	0.00937961	673.155	983.335
NM_006504	Homo sapiens protein tyrosine phosphatase, receptor type, E (PTPRE), transcript variant 1, mRNA	-1.57594	5.81109e-05	1158.72	741.831
NM_032872	Homo sapiens synaptotagmin-like 1 (SYTL1), mRNA	1.37199	0.0051834	399.068	546.578
NM_017727	Homo sapiens hypothetical protein FLJ20254 (FLJ20254), mRNA	1.46709	0.00931489	237.441	348.348
NM_001723	Homo sapiens bullous pemphigoid antigen 1, 230/240kDa (BPAG1), transcript variant 1e, mRNA	-1.7413	0.000234016	897.268	515.286
NM_020961	Homo sapiens KIAA1627 protein (KIAA1627), mRNA	-1.54262	0.00430338	269.315	174.582
NM_014430	Homo sapiens cell death-inducing DFFA-like effector b (CIDEB), mRNA	1.67753	0.00757049	42.984	72.107
NM_002276	Homo sapiens keratin 19 (KRT19), mRNA	1.57349	0.00209755	117325	184611
NM_002372	Homo sapiens mannosidase, alpha, class 2A, member 1 (MAN2A1), mRNA	-1.68257	4.24419e-06	784.952	438.458
NM_007043	Homo sapiens HIV-1 rev binding protein 2 (HRB2), mRNA	-2.37673	1.51192e-07	330.389	150.992
NM_014382	Homo sapiens ATPase, Ca++ transporting, type 2C, member 1 (ATP2C1), mRNA	-1.56799	0.00226068	3038.7	1937.95
NM_025209	Homo sapiens enhancer of polycomb homolog 1 (Drosophila) (EPC1), mRNA	-1.82237	0.000314929	123.287	67.6522
NM_003304	Homo sapiens transient receptor potential cation channel, subfamily C, member 1 (TRPC1), mRNA	-1.86316	0.000555017	117.167	62.886
NM_003414	Homo sapiens zinc finger protein 267 (ZNF267), transcript variant 498723, mRNA	-3.08971	5.81267e-06	88.4831	28.638
NM_004071	Homo sapiens CDC-like kinase 1 (CLK1), mRNA	-1.73114	1.23112e-06	304.494	178.354
BC008131	Homo sapiens hypothetical protein BC008131, mRNA (cDNA clone MGC:17501 IMAGE:3454038), complete cds	6.93837	0.000326229	4.62031	32.0574
NM_006417	Homo sapiens interferon-induced protein 44 (IFI44), mRNA	-1.83341	0.000212677	189.893	103.574
NM_005054	Homo sapiens RAN binding protein 2-like 1 (RANBP2L1), transcript variant 1, mRNA	-1.86576	1.79306e-05	174.795	97.2912
NM_032823	Homo sapiens chromosome 9 open reading frame 3 (C9orf3), mRNA	1.34351	0.00905416	761.285	1025.61
NM_000262	Homo sapiens N-acetylgalactosaminidase, alpha- (NAGA), mRNA	1.81115	0.000604938	65.6323	118.87
NM_004713	Homo sapiens serologically defined colon cancer antigen 1 (SDCCAG1), mRNA	-2.349	2.67586e-13	461.893	204.631
NM_015367	Homo sapiens BCL2-like 13 (apoptosis facilitator) (BCL2L13), nuclear gene encoding mitochondrial protein, mRNA	1.33904	0.00986418	244.873	316.46
NM_015230	Homo sapiens centaurin, delta 1 (CENTD1), transcript variant 1, mRNA	-2.27814	1.07395e-06	189.44	83.1554
NM_001270	Homo sapiens chromodomain helicase DNA binding protein 1 (CHD1), mRNA	-2.41586	8.74263e-06	112.128	46.4134
NM_002082	Homo sapiens G protein-coupled receptor kinase 6 (GRK6), mRNA	1.49789	0.00571142	1664.98	2493.96
NM_018146	Homo sapiens putative RNA methyltransferase (FLJ10581), mRNA	1.52465	0.00404224	987.423	1505.47
NM_018206	Homo sapiens vacuolar protein sorting 35 (yeast) (VPS35), mRNA	-1.37696	0.00469314	9468.73	6256.24
NM_004629	Homo sapiens Fanconi anemia, complementation group G (FANCG), mRNA	1.6501	0.000754881	1796.6	2964.57
NM_002719	Homo sapiens protein phosphatase 2, regulatory subunit B (B56), gamma isoform (PPP2R5C), transcript variant 1, mRNA	-1.45982	0.00943781	1121.59	768.309
NM_024628	Homo sapiens solute carrier family 12 (potassium/chloride transporters), member 8 (SLC12A8), mRNA	1.85288	0.00179535	39.4034	73.0099
NM_004169	Homo sapiens serine hydroxymethyltransferase 1 (soluble) (SHMT1), transcript variant 1, mRNA	1.93421	5.50989e-09	119.193	230.193
NM_138288	Homo sapiens chromosome 14 open reading frame 147 (C14orf147), mRNA	-1.81527	8.37674e-05	3850.94	2121.42
BC006340	Homo sapiens cDNA clone IMAGE:4079754, complete cds	1.49327	0.00944964	103.129	154
NM_003536	Homo sapiens histone 1, H3h (HIST1H3H), mRNA	1.6758	0.00337433	57.2115	95.8747
NM_014826	Homo sapiens CDC42 binding protein kinase alpha (DMPK-like) (CDC42BPA), transcript variant A, mRNA	-2.10287	7.09735e-05	107.192	50.9741
NM_133631	Homo sapiens roundabout, axon guidance receptor, homolog 1 (Drosophila) (ROBO1), transcript variant 2, mRNA	-1.70215	0.00113185	220.923	130.654
NM_005163	Homo sapiens v-akt murine thymoma viral oncogene homolog 1 (AKT1), mRNA	1.60128	3.16381e-05	406.614	650.404
NM_032048	Homo sapiens elastin microfibril interfacer 2 (EMILIN2), mRNA	1.84048	0.000347836	78.9135	145.239
AL390151	Homo sapiens mRNA; cDNA DKFZp547O146 (from clone DKFZp547O146)	-1.49255	0.00616251	1552.41	1040.11
NM_017768	Homo sapiens hypothetical protein FLJ20331 (FLJ20331), mRNA	-2.87368	9.97381e-08	145.914	50.7761
NM_003453	Homo sapiens zinc finger protein 198 (ZNF198), mRNA	-1.97715	2.19883e-05	219.807	111.173
NM_015323	Homo sapiens KIAA0776 (KIAA0776), mRNA	-1.67708	0.0013082	151.631	90.4135
NM_013299	Homo sapiens protein predicted by clone 23627 (HSU79266), mRNA	1.47178	0.00803368	1999.65	2943.05
NM_017676	Homo sapiens hypothetical protein FLJ20125 (FLJ20125), mRNA	-2.09688	9.89702e-06	145.945	69.601
NM_000532	Homo sapiens propionyl Coenzyme A carboxylase, beta polypeptide (PCCB), mRNA	1.40398	0.00270747	995.579	1383.84
NM_021138	Homo sapiens TNF receptor-associated factor 2 (TRAF2), mRNA	1.48646	0.00677858	567.345	843.336
NM_001809	Homo sapiens centromere protein A, 17kDa (CENPA), mRNA	1.90455	4.83972e-05	121.724	231.828
NM_005502	Homo sapiens ATP-binding cassette, sub-family A (ABC1), member 1 (ABCA1), mRNA	-2.20371	2.97391e-05	180.329	85.9898
NM_001928	Homo sapiens D component of complement (adipsin) (DF), mRNA	2.1773	1.03061e-06	346.846	755.187
NM_004774	Homo sapiens PPAR binding protein (PPARBP), mRNA	-1.63993	0.00091556	773.078	471.408
NM_002809	Homo sapiens proteasome (prosome, macropain) 26S subunit, non-ATPase, 3 (PSMD3), mRNA	1.48348	0.000490366	7002.6	10345.9
NM_144591	Homo sapiens chromosome 10 open reading frame 32 (C10orf32), mRNA	-1.40773	0.0025056	446.041	314.761
NM_002415	Homo sapiens macrophage migration inhibitory factor (glycosylation-inhibiting factor) (MIF), mRNA	1.55685	9.12842e-05	102036	157927
NM_014657	Homo sapiens KIAA0406 gene product (KIAA0406), mRNA	1.39776	0.00307793	94.0003	130.843
NM_145637	Homo sapiens apolipoprotein L, 2 (APOL2), transcript variant beta, mRNA	1.36119	0.00641985	725.906	927.671
NM_000254	Homo sapiens 5-methyltetrahydrofolate-homocysteine methyltransferase (MTR), mRNA	-1.76902	4.60988e-07	671.269	379.658
NM_000993	Homo sapiens ribosomal protein L31 (RPL31), mRNA	-1.3779	0.00460606	115468	84317.9
NM_032410	Homo sapiens hook homolog 3 (Drosophila) (HOOK3), mRNA	-2.6338	2.75882e-07	124.302	48.2778
NM_015341	Homo sapiens barren homolog (Drosophila) (BRRN1), mRNA	1.98245	1.31677e-05	222.288	440.676
NM_130463	Homo sapiens ATPase, H+ transporting, lysosomal 13kDa, V1 subunit G isoform 2 (ATP6V1G2), transcript variant 1, mRNA	1.97338	0.0088205	27.6204	54.5054
NM_178820	Homo sapiens F-box only protein 27 (FBXO27), mRNA	2.03003	0.000251055	48.8555	99.1781
NM_018120	Homo sapiens armadillo repeat containing protein (FLJ10511), mRNA	-1.89065	3.22344e-05	1013.19	535.895
NM_018677	Homo sapiens acetyl-Coenzyme A synthetase 2 (ADP forming) (ACAS2), transcript variant 1, mRNA	1.38174	0.00426386	1793.58	2499.88
NM_016496	Homo sapiens hypothetical protein LOC51257 (LOC51257), mRNA	1.36358	0.00612483	338.414	454.277
NM_020453	Homo sapiens ATPase, Class V, type 10D (ATP10D), mRNA	-1.39785	0.00307225	369.751	269.947
NM_007347	Homo sapiens adaptor-related protein complex 4, epsilon 1 subunit (AP4E1), mRNA	-1.48171	0.00907558	148.316	101.034
NM_002710	Homo sapiens protein phosphatase 1, catalytic subunit, gamma isoform (PPP1CC), mRNA	-1.34001	0.00968389	4813.88	3528.29
AJ002425	Homo sapiens mRNA for p65 protein	1.53	0.00395313	321.365	491.69
NM_004888	Homo sapiens ATPase, H+ transporting, lysosomal 13kDa, V1 subunit G isoform 1 (ATP6V1G1), mRNA	-1.55233	0.00277937	24654.1	15882
NM_174934	Homo sapiens sodium channel, voltage-gated, type IV, beta (SCN4B), mRNA	1.79014	0.000121964	545.125	975.847
NM_003629	Homo sapiens phosphoinositide-3-kinase, regulatory subunit, polypeptide 3 (p55, gamma) (PIK3R3), mRNA	-1.90996	0.000195624	95.3958	50.7638
NM_002593	Homo sapiens procollagen C-endopeptidase enhancer (PCOLCE), mRNA	1.61991	0.0045928	66.2103	107.255
NM_015172	Homo sapiens HBxAg transactivated protein 2 (XTP2), mRNA	-1.55028	0.000106514	769.792	502.988
NM_003669	Homo sapiens inactivation escape 1 (INE1), mRNA	1.69245	0.00218282	34.8845	58.163
NM_018204	Homo sapiens cytoskeleton associated protein 2 (CKAP2), mRNA	-1.48781	0.00809232	182.079	123.241
NM_005765	Homo sapiens ATPase, H+ transporting, lysosomal accessory protein 2 (ATP6AP2), mRNA	-1.6232	0.00108292	2681.79	1652.17
NM_031965	Homo sapiens haspin (GSG2), mRNA	2.35806	2.82016e-05	42.7844	100.888
NM_020832	Homo sapiens KIAA1441 protein (KIAA1441), mRNA	1.56691	0.00287649	213.6	334.691
NM_032747	Homo sapiens upregulated during skeletal muscle growth 5 (USMG5), mRNA	-1.46182	0.00912121	50437.1	34503
NM_020235	Homo sapiens bobby sox homolog (Drosophila) (BBX), mRNA	-1.61955	0.000106582	808.837	456.884
NM_002182	Homo sapiens interleukin 1 receptor accessory protein (IL1RAP), transcript variant 1, mRNA	-1.85182	0.000201943	337.876	174.56
NM_000416	Homo sapiens interferon gamma receptor 1 (IFNGR1), mRNA	-1.76188	0.000170215	2685.13	1524.02
NM_004922	Homo sapiens SEC24 related gene family, member C (S. cerevisiae) (SEC24C), transcript variant 1, mRNA	1.5064	0.00637851	241.407	363.655
NM_005602	Homo sapiens claudin 11 (oligodendrocyte transmembrane protein) (CLDN11), mRNA	1.74031	0.00416158	498.92	832.962
NM_014945	Homo sapiens actin binding LIM protein family, member 3 (ABLIM3), mRNA	1.42938	0.00159084	290.535	394.825
NM_012311	Homo sapiens KIN, antigenic determinant of recA protein homolog (mouse) (KIN), mRNA	-1.42768	0.00164899	291.772	198.513
NM_013445	Homo sapiens glutamate decarboxylase 1 (brain, 67kDa) (GAD1), transcript variant GAD25, mRNA	1.80861	9.43405e-05	636.431	1151.05
NM_003780	Homo sapiens UDP-Gal:betaGlcNAc beta 1,4- galactosyltransferase, polypeptide 2 (B4GALT2), transcript variant 2, mRNA	1.37574	0.00480999	1744.11	2369.56
NM_181523	Homo sapiens phosphoinositide-3-kinase, regulatory subunit, polypeptide 1 (p85 alpha) (PIK3R1), transcript variant 1, mRNA	-1.66799	0.000473686	112.881	67.5809
NM_024627	Homo sapiens hypothetical protein FLJ21125 (FLJ21125), mRNA	1.54134	0.00328	580.584	894.88
NM_004526	Homo sapiens MCM2 minichromosome maintenance deficient 2, mitotin (S. cerevisiae) (MCM2), mRNA	1.86498	4.44168e-05	915.778	1707.91
NM_005348	Homo sapiens heat shock 90kDa protein 1, alpha (HSPCA), mRNA	-1.73917	1.00086e-06	10646.7	5922.64
NM_006038	Homo sapiens spermatogenesis associated 2 (SPATA2), mRNA	1.4669	0.000707639	52.5078	76.7435
NM_080597	Homo sapiens oxysterol binding protein-like 1A (OSBPL1A), transcript variant OSBPL1B, mRNA	-1.5067	0.00512609	1422.82	944.33
NM_138349	Homo sapiens hypothetical protein BC004507 (LOC90313), mRNA	1.34946	0.00807262	231.425	312.617
X66610	H.sapiens mRNA for enolase	2.17595	0.000108034	34.7006	75.5066
NM_006154	Homo sapiens neural precursor cell expressed, developmentally down-regulated 4 (NEDD4), mRNA	-1.81039	5.64635e-06	246.785	136.249
NM_005782	Homo sapiens THO complex 4 (THOC4), mRNA	1.62983	0.00099371	1283.18	2091.37
NM_003841	Homo sapiens tumor necrosis factor receptor superfamily, member 10c, decoy without an intracellular domain (TNFRSF10C), mRNA	1.51486	0.00634079	180.188	272.96
NM_016245	Homo sapiens dehydrogenase/reductase (SDR family) member 8 (DHRS8), mRNA	-1.36258	0.00624659	498.59	354.91
NM_000406	Homo sapiens gonadotropin-releasing hormone receptor (GNRHR), mRNA	3.63834	0.000574758	14.5359	52.8865
NM_001070	Homo sapiens tubulin, gamma 1 (TUBG1), mRNA	1.56234	0.00246753	970.979	1516.99
NM_032883	Homo sapiens chromosome 20 open reading frame 100 (C20orf100), mRNA	1.69476	0.000864197	91.6362	155.301
NM_005257	Homo sapiens GATA binding protein 6 (GATA6), mRNA	-1.73421	0.00110184	142.023	81.8949
NM_018115	Homo sapiens SDA1 domain containing 1 (SDAD1), mRNA	-1.74684	0.00532754	226.79	113.077
NM_002293	Homo sapiens laminin, gamma 1 (formerly LAMB2) (LAMC1), mRNA	-1.57136	0.00216359	3678.15	2340.75
NM_033148	Homo sapiens dystrobrevin, beta (DTNB), transcript variant 3, mRNA	1.67242	0.00829482	38.9528	65.1453
AK074161	Homo sapiens mRNA for FLJ00234 protein	1.77677	0.000478007	79.2672	140.84
NM_138801	Homo sapiens galactose mutarotase (aldose 1-epimerase) (GALM), mRNA	1.60687	0.00164771	72.3004	114.14
NM_017845	Homo sapiens COMM domain containing 8 (COMMD8), mRNA	-1.62021	0.00112667	3030.45	1870.4
NM_002462	Homo sapiens myxovirus (influenza virus) resistance 1, interferon-inducible protein p78 (mouse) (MX1), mRNA	-1.47826	0.00736817	17761.2	12015
NM_000321	Homo sapiens retinoblastoma 1 (including osteosarcoma) (RB1), mRNA	-1.66046	7.39076e-06	629.841	377.08
NM_015235	Homo sapiens cleavage stimulation factor, 3' pre-RNA, subunit 2, 64kDa, tau variant (CSTF2T), mRNA	-1.86779	3.68197e-06	312.593	168.213
NM_001547	Homo sapiens interferon-induced protein with tetratricopeptide repeats 2 (IFIT2), mRNA	-2.39225	0.000204201	49.8757	21.5501
NM_030928	Homo sapiens DNA replication factor (CDT1), mRNA	2.03815	3.10168e-10	1114.47	2186.42
NM_006437	Homo sapiens ADP-ribosyltransferase (NAD+; poly (ADP-ribose) polymerase)-like 1 (ADPRTL1), mRNA	-1.49796	0.00665089	303.168	202.496
NM_018410	Homo sapiens hypothetical protein DKFZp762E1312 (DKFZp762E1312), mRNA	2.01004	8.6439e-06	263.07	528.78
NM_025133	Homo sapiens F-box only protein 11 (FBXO11), transcript variant 1, mRNA	-1.82	7.9774e-05	1279.19	702.851
NM_016354	Homo sapiens solute carrier organic anion transporter family, member 4A1 (SLCO4A1), mRNA	2.1811	1.98119e-05	73.6607	160.661
NM_005481	Homo sapiens thyroid hormone receptor associated protein 5 (THRAP5), mRNA	1.54639	0.00315839	428.123	662.048
NM_016647	Homo sapiens mesenchymal stem cell protein DSCD75 (LOC51337), mRNA	2.07918	5.75466e-06	174.169	362.129
NM_024408	Homo sapiens Notch homolog 2 (Drosophila) (NOTCH2), mRNA	-1.49348	0.00604087	8782.06	5880.25
NM_144643	Homo sapiens hypothetical protein FLJ30655 (FLJ30655), mRNA	-2.45838	0.00010143	66.7904	26.1831
NM_024771	Homo sapiens hypothetical protein FLJ13848 (FLJ13848), mRNA	1.44975	0.00695303	46.146	67.0779
NM_016073	Homo sapiens hepatoma-derived growth factor, related protein 3 (HDGFRP3), mRNA	-1.53136	0.00368117	2010.58	1312.94
NM_182641	Homo sapiens fetal Alzheimer antigen (FALZ), transcript variant 1, mRNA	-1.51484	0.00979468	140.21	92.5571
NM_012328	Homo sapiens DnaJ (Hsp40) homolog, subfamily B, member 9 (DNAJB9), mRNA	-1.56436	0.00238464	1546.12	988.341
AK094065	Homo sapiens cDNA FLJ36746 fis, clone UTERU2016757	1.47556	0.00766344	1458.19	2151.64
NM_006246	Homo sapiens protein phosphatase 2, regulatory subunit B (B56), epsilon isoform (PPP2R5E), mRNA	-1.85244	5.16427e-05	2140.07	1155.28
NM_080626	Homo sapiens BRI3 binding protein (BRI3BP), mRNA	1.52355	0.00130175	824.425	1132.06
NM_021211	Homo sapiens transposon-derived Buster1 transposase-like protein (LOC58486), mRNA	-1.74227	0.000152953	292.766	170.469
NM_174905	Homo sapiens hypothetical protein LOC147965 (LOC147965), mRNA	1.37052	0.00533785	555.825	759.734
NM_018081	Homo sapiens hypothetical protein FLJ10385 (FLJ10385), mRNA	1.58203	0.00312403	99.0667	156.726
NM_000610	Homo sapiens CD44 antigen (homing function and Indian blood group system) (CD44), mRNA	-1.41031	0.00237456	59663.3	42304.5
NM_004859	Homo sapiens clathrin, heavy polypeptide (Hc) (CLTC), mRNA	-1.82232	7.62291e-05	17463.4	9583.09
NM_030971	Homo sapiens similar to rat tricarboxylate carrier-like protein (BA108L7.2), mRNA	1.38021	0.0043966	1392.04	1763.99
NM_024333	Homo sapiens fibronectin type 3 and SPRY (spla, ryanodine) domain containing (with coiled-coil motif) 1 (FSD1), mRNA	2.02027	4.31572e-05	61.8804	125.015
NM_004933	Homo sapiens cadherin 15, M-cadherin (myotubule) (CDH15), mRNA	1.54524	0.00807205	80.7921	124.843
NM_001379	Homo sapiens DNA (cytosine-5-)-methyltransferase 1 (DNMT1), mRNA	1.46919	0.00982056	192.778	283.227
NM_007269	Homo sapiens syntaxin binding protein 3 (STXBP3), mRNA	-2.06527	4.3982e-06	540.006	261.47
NM_031458	Homo sapiens B aggressive lymphoma gene (BAL), mRNA	-1.4624	0.00927035	696.066	475.976
NM_004260	Homo sapiens RecQ protein-like 4 (RECQL4), mRNA	1.90313	3.0589e-05	250.896	477.487
NM_006630	Homo sapiens zinc finger protein 234 (ZNF234), mRNA	-2.34829	2.44921e-07	383.114	163.146
NM_001552	Homo sapiens insulin-like growth factor binding protein 4 (IGFBP4), mRNA	1.51281	0.00491931	434.008	656.573
NM_003151	Homo sapiens signal transducer and activator of transcription 4 (STAT4), mRNA	-1.7322	0.000638346	110.564	64.9517
NM_006947	Homo sapiens signal recognition particle 72kDa (SRP72), mRNA	-1.59284	3.87747e-05	4619.42	2788.91
AY358101	Homo sapiens clone DNA108695 Wpep3002 (UNQ3002) mRNA, complete cds	2.18786	4.81142e-05	47.3004	103.487
NM_017590	Homo sapiens ubiquitous tetratricopeptide containing protein RoXaN (RoXaN), mRNA	1.49074	0.00644557	418.664	624.122
NM_006176	Homo sapiens neurogranin (protein kinase C substrate, RC3) (NRGN), mRNA	1.89213	4.08715e-05	197.265	373.252
NM_138414	Homo sapiens hypothetical protein BC011981 (LOC112869), mRNA	1.61749	0.00257031	120.428	194.792
NM_002583	Homo sapiens PRKC, apoptosis, WT1, regulator (PAWR), mRNA	-1.45781	0.00967165	1299.59	891.466
NM_153816	Homo sapiens sorting nexin 14 (SNX14), transcript variant 1, mRNA	-1.82617	7.25819e-05	5362.29	2936.35
NM_019079	Homo sapiens hypothetical protein FLJ10884 (FLJ10884), mRNA	-2.4179	0.000607963	50.5702	20.915
NM_145173	Homo sapiens DIRAS family, GTP-binding RAS-like 1 (DIRAS1), mRNA	1.54658	0.00481922	147.158	227.593
NM_006644	Homo sapiens heat shock 105kDa/110kDa protein 1 (HSPH1), mRNA	-1.53856	0.00334997	1716.63	1115.74
NM_173575	Homo sapiens serine/threonine kinase 32C (STK32C), mRNA	1.9144	3.05895e-05	159.076	304.535
NM_020124	Homo sapiens interferon, kappa (IFNK), mRNA	-1.80181	0.000508631	142.66	79.1759
NM_024835	Homo sapiens zinc finger protein 403 (ZNF403), mRNA	-1.49404	0.000387179	756	499.255
NM_006738	Homo sapiens A kinase (PRKA) anchor protein 13 (AKAP13), transcript variant 1, mRNA	-1.72837	1.32196e-06	875.433	548.64
NM_005156	Homo sapiens ROD1 regulator of differentiation 1 (S. pombe) (ROD1), mRNA	-1.34165	0.00938335	643.587	490.335
BX648591	Homo sapiens mRNA; cDNA DKFZp686G14198 (from clone DKFZp686G14198)	-1.98175	1.0627e-05	635.072	320.461
NM_001177	Homo sapiens ADP-ribosylation factor-like 1 (ARL1), mRNA	-1.38206	0.00423646	1286.97	933.215
NM_002887	Homo sapiens arginyl-tRNA synthetase (RARS), mRNA	-1.4645	0.00881115	13284.6	9071.1
NM_014939	Homo sapiens KIAA1012 (KIAA1012), mRNA	-1.65367	0.00349351	112.453	68.0021
NM_021020	Homo sapiens leucine zipper, putative tumor suppressor 1 (LZTS1), mRNA	1.49785	0.00647848	214.204	320.844
NM_018403	Homo sapiens transcription factor SMIF (HSA275986), mRNA	-1.4995	0.00558999	3500.6	2334.5
NM_023915	Homo sapiens G protein-coupled receptor 87 (GPR87), mRNA	-1.50197	0.00541188	3804.28	2532.86
NM_006675	Homo sapiens transmembrane 4 superfamily member tetraspan NET-5 (NET-5), mRNA	1.67541	5.08314e-06	65.2313	109.06
NM_004582	Homo sapiens Rab geranylgeranyltransferase, beta subunit (RABGGTB), mRNA	-1.36485	0.00597245	1245.65	849.189
NM_014350	Homo sapiens tumor necrosis factor, alpha-induced protein 8 (TNFAIP8), mRNA	-1.59068	0.00171515	792.932	498.486
NM_006726	Homo sapiens LPS-responsive vesicle trafficking, beach and anchor containing (LRBA), mRNA	-1.57218	0.00222234	607.076	386.137
NM_012283	Homo sapiens potassium voltage-gated channel, subfamily G, member 2 (KCNG2), mRNA	-3.59072	0.000366608	44.6904	12.4461
NM_001173	Homo sapiens Rho GTPase activating protein 5 (ARHGAP5), mRNA	-2.73847	1.27423e-07	159.203	58.1357
NM_023007	Homo sapiens hypothetical protein FLJ12517 (FLJ12517), mRNA	1.48269	0.00703991	1025.81	1520.96
NM_001412	Homo sapiens eukaryotic translation initiation factor 1A (EIF1A), mRNA	-1.51299	0.000252179	1743.3	1249.76
NM_004383	Homo sapiens c-src tyrosine kinase (CSK), mRNA	1.54093	0.00348201	390.019	600.992
NM_052935	Homo sapiens hypothetical protein MGC20781 (MGC20781), mRNA	1.45961	0.00967209	522.629	762.835
NM_000688	Homo sapiens aminolevulinate, delta-, synthase 1 (ALAS1), transcript variant 1, mRNA	1.36225	0.00628665	616.062	827.834
NM_005096	Homo sapiens zinc finger protein 261 (ZNF261), transcript variant 1, mRNA	1.34296	0.00915039	196.989	266.576
NM_182616	Homo sapiens hypothetical protein MGC61550 (MGC61550), mRNA	1.60506	2.88678e-05	163.345	260.235
NM_007217	Homo sapiens programmed cell death 10 (PDCD10), transcript variant 1, mRNA	-1.6828	0.000488284	2385.79	1417.75
NM_130839	Homo sapiens ubiquitin protein ligase E3A (human papilloma virus E6-associated protein, Angelman syndrome) (UBE3A), transcript variant 3, mRNA	-1.49901	0.000346233	545.556	357.318
NM_003258	Homo sapiens thymidine kinase 1, soluble (TK1), mRNA	1.84124	5.94624e-05	11254.7	20722.6
NM_031465	Homo sapiens hypothetical protein MGC13204 (MGC13204), mRNA	1.53096	0.000166948	273.929	412.739
NM_006868	Homo sapiens RAB31, member RAS oncogene family (RAB31), mRNA	-1.45383	0.000941301	3973.27	2803.13
NM_030791	Homo sapiens sphingosine-1-phosphate phosphatase 1 (SGPP1), mRNA	-1.5372	0.00437774	272.286	177.131
NM_024430	Homo sapiens proline-serine-threonine phosphatase interacting protein 2 (PSTPIP2), mRNA	1.40151	0.00955297	112.88	163.39
NM_022820	Homo sapiens cytochrome P450, family 3, subfamily A, polypeptide 43 (CYP3A43), transcript variant 1, mRNA	-2.52433	3.07695e-06	98.7489	39.1188
NM_024573	Homo sapiens chromosome 6 open reading frame 211 (C6orf211), mRNA	-1.6458	0.000863069	577.332	350.79
NM_012414	Homo sapiens rab3 GTPase-activating protein, non-catalytic subunit (150kD) (RAB3-GAP150), mRNA	-1.64422	0.000822596	1508.31	917.338
NM_024043	Homo sapiens hypothetical protein MGC3101 (MGC3101), mRNA	1.64531	0.00149633	113.647	186.985
NM_020987	Homo sapiens ankyrin 3, node of Ranvier (ankyrin G) (ANK3), transcript variant 1, mRNA	-1.35554	0.00717084	458.432	340.24
NM_001190	Homo sapiens branched chain aminotransferase 2, mitochondrial (BCAT2), mRNA	1.37461	0.00491967	1435.49	1853.76
NM_005099	Homo sapiens a disintegrin-like and metalloprotease (reprolysin type) with thrombospondin type 1 motif, 4 (ADAMTS4), mRNA	1.72532	0.000361636	154.451	266.477
NM_005139	Homo sapiens annexin A3 (ANXA3), mRNA	-1.54927	0.00289472	17245.6	11131.4
NM_005030	Homo sapiens polo-like kinase 1 (Drosophila) (PLK1), mRNA	2.14258	1.6361e-11	3534.15	6982.49
NM_016359	Homo sapiens nucleolar and spindle associated protein 1 (NUSAP1), mRNA	1.57076	0.00310163	131.521	206.587
NM_138462	Homo sapiens zinc finger, MYND domain containing 19 (ZMYND19), mRNA	1.46524	0.00886429	570.654	836.147
NM_006047	Homo sapiens RNA binding motif protein 12 (RBM12), transcript variant 1, mRNA	-1.81328	9.79437e-05	418.302	230.688
NM_004237	Homo sapiens thyroid hormone receptor interactor 13 (TRIP13), mRNA	2.32166	7.65919e-05	44.4981	103.309
NM_005427	Homo sapiens tumor protein p73 (TP73), mRNA	-1.34308	0.00912944	39.2032	28.198
NM_003794	Homo sapiens sorting nexin 4 (SNX4), mRNA	-1.69544	0.00102753	154.661	91.2218
NM_002835	Homo sapiens protein tyrosine phosphatase, non-receptor type 12 (PTPN12), mRNA	-1.84473	5.70117e-05	3640.87	1973.66
NM_013322	Homo sapiens sorting nexin 10 (SNX10), mRNA	-1.81785	0.000230228	194.312	113.213
NM_080875	Homo sapiens skeletrophin (LOC142678), mRNA	1.53942	0.00335737	660.665	1017.04
NM_001946	Homo sapiens dual specificity phosphatase 6 (DUSP6), transcript variant 1, mRNA	-1.8473	5.49352e-05	16397.4	8876.41
NM_016605	Homo sapiens chromosome 5 open reading frame 6 (C5orf6), mRNA	1.39203	0.00741457	375.533	490.682
NM_013412	Homo sapiens RAB, member of RAS oncogene family-like 2A (RABL2A), transcript variant 1, mRNA	1.34048	0.00959783	2057.64	2781.14
NM_016282	Homo sapiens adenylate kinase 3 like 1 (AK3L1), mRNA	-1.70677	0.00055502	328.334	192.371
NM_015891	Homo sapiens cell division cycle 40 homolog (yeast) (CDC40), mRNA	-1.66193	1.52434e-05	219.447	145.088
NM_152495	Homo sapiens hypothetical protein FLJ38993 (FLJ38993), mRNA	-1.48204	0.00707691	1144.21	772.048
NM_000251	Homo sapiens mutS homolog 2, colon cancer, nonpolyposis type 1 (E. coli) (MSH2), mRNA	-1.35979	0.00659909	477.858	350.447
NM_022157	Homo sapiens Ras-related GTP binding C (RRAGC), mRNA	-1.34866	0.00819859	7082.36	5190.9
NM_181453	Homo sapiens GRIP and coiled-coil domain containing 2 (GCC2), transcript variant 1, mRNA	-1.48745	0.000448793	47.7423	32.4809
NM_000245	Homo sapiens met proto-oncogene (hepatocyte growth factor receptor) (MET), mRNA	-1.60922	2.60986e-05	4900.4	2801.54
NM_079834	Homo sapiens secretory carrier membrane protein 4 (SCAMP4), mRNA	1.71315	0.000429582	168.225	288.194
NM_003760	Homo sapiens eukaryotic translation initiation factor 4 gamma, 3 (EIF4G3), mRNA	-1.65718	0.00172941	485.613	285.288
NM_018244	Homo sapiens chromosome 20 open reading frame 44 (C20orf44), transcript variant 1, mRNA	1.39591	0.00319686	394.356	548.144
BX640636	Homo sapiens mRNA; cDNA DKFZp779H2259 (from clone DKFZp779H2259)	-1.5405	0.000746736	443.704	277.506
NM_004346	Homo sapiens caspase 3, apoptosis-related cysteine protease (CASP3), transcript variant alpha, mRNA	-1.65664	8.12934e-06	2865.66	1719
NM_015938	Homo sapiens CGI-07 protein (CGI-07), mRNA	-2.05994	3.5543e-06	520.484	209.183
NM_016265	Homo sapiens zinc finger protein 325 (ZNF325), mRNA	-1.71614	0.0025623	200.795	109.934
NM_014372	Homo sapiens ring finger protein 11 (RNF11), mRNA	-1.54414	0.00309933	9106.01	5897.15
NM_003274	Homo sapiens transmembrane protein 1 (TMEM1), mRNA	-1.50161	0.00566262	513.557	342.004
NM_015894	Homo sapiens stathmin-like 3 (STMN3), mRNA	1.40254	0.00278926	3130.56	4111.69
NM_004993	Homo sapiens Machado-Joseph disease (spinocerebellar ataxia 3, olivopontocerebellar ataxia 3, autosomal dominant, ataxin 3) (MJD), transcript variant 1, mRNA	-1.5472	0.000842152	129.405	84.3428
NM_018695	Homo sapiens erbb2 interacting protein (ERBB2IP), mRNA	-1.90529	2.96459e-05	554.22	290.884
NM_006739	Homo sapiens MCM5 minichromosome maintenance deficient 5, cell division cycle 46 (S. cerevisiae) (MCM5), mRNA	1.98069	9.92925e-06	1271.23	2517.91
NM_005596	Homo sapiens nuclear factor I/B (NFIB), mRNA	-1.61733	0.000144555	304.926	192.682
NM_003068	Homo sapiens snail homolog 2 (Drosophila) (SNAI2), mRNA	-1.51855	0.00435246	3221.09	2121.16
NM_138423	Homo sapiens H63 breast cancer expressed gene (H63), transcript variant 1, mRNA	-1.71704	0.00312779	492.846	274.294
NM_152594	Homo sapiens sprouty-related, EVH1 domain containing 1 (SPRED1), mRNA	-2.07683	1.04857e-10	242.429	115.915
NM_001432	Homo sapiens epiregulin (EREG), mRNA	-1.97514	2.89845e-05	56.811	28.6248
NM_030926	Homo sapiens integral membrane protein 2C (ITM2C), mRNA	1.50721	0.00787051	1688.58	2182.99
NM_020892	Homo sapiens deltex homolog 2 (Drosophila) (DTX2), mRNA	1.87471	6.94337e-05	123.939	232.35
NM_032145	Homo sapiens F-box protein 30 (FBXO30), mRNA	-1.67351	0.000842815	237.342	141.823
NM_000490	Homo sapiens arginine vasopressin (neurophysin II, antidiuretic hormone, diabetes insipidus, neurohypophyseal) (AVP), mRNA	-1.70059	0.000440199	432.939	254.581
NM_021038	Homo sapiens muscleblind-like (Drosophila) (MBNL1), transcript variant 1, mRNA	-1.81076	9.01304e-05	1451.93	801.836
NM_139313	Homo sapiens YME1-like 1 (S. cerevisiae) (YME1L1), nuclear gene encoding mitochondrial protein, transcript variant 2, mRNA	-1.59119	0.0016625	2096.25	1317.41
NM_002033	Homo sapiens fucosyltransferase 4 (alpha (1,3) fucosyltransferase, myeloid-specific) (FUT4), mRNA	1.67918	0.00666731	24.1811	39.5001
NM_000393	Homo sapiens collagen, type V, alpha 2 (COL5A2), mRNA	-1.62457	0.0022567	368.208	225.01
NM_012434	Homo sapiens solute carrier family 17 (anion/sugar transporter), member 5 (SLC17A5), mRNA	1.58728	0.00228056	180.274	286.146
NM_014878	Homo sapiens KIAA0020 (KIAA0020), mRNA	-1.68774	0.000457301	2469.46	1463.17
NM_001429	Homo sapiens E1A binding protein p300 (EP300), mRNA	-1.75003	7.55668e-07	88.0497	51.3932
NM_004586	Homo sapiens ribosomal protein S6 kinase, 90kDa, polypeptide 3 (RPS6KA3), mRNA	-1.42243	0.0018427	493.467	337.404
NM_152299	Homo sapiens hypothetical protein 384D8_6 (384D8-2), mRNA	1.60443	0.00139391	1207.59	1937.49
NM_005931	Homo sapiens MHC class I polypeptide-related sequence B (MICB), mRNA	1.51838	0.000222944	969.859	1495.12
NM_033540	Homo sapiens mitofusin 1 (MFN1), nuclear gene encoding mitochondrial protein, transcript variant 1, mRNA	-1.42907	0.00160119	278.703	195.766
NM_030786	Homo sapiens intermediate filament protein syncoilin (SYNCOILIN), mRNA	-1.63564	0.000975541	569.079	347.924
NM_020830	Homo sapiens WD repeat and FYVE domain containing 1 (WDFY1), mRNA	-1.83936	6.91689e-05	528.073	287.096
NM_024736	Homo sapiens gasdermin domain containing 1 (GSDMDC1), mRNA	1.79177	0.000891469	57.832	103.622
NM_006218	Homo sapiens phosphoinositide-3-kinase, catalytic, alpha polypeptide (PIK3CA), mRNA	-2.23118	4.20377e-06	155.697	69.7822
NM_001950	Homo sapiens E2F transcription factor 4, p107/p130-binding (E2F4), mRNA	1.50817	0.000281379	1149.02	1655.33
NM_024887	Homo sapiens dehydrodolichyl diphosphate synthase (DHDDS), transcript variant 1, mRNA	1.62619	0.00157415	156.36	254.271
NM_005955	Homo sapiens metal-regulatory transcription factor 1 (MTF1), mRNA	-1.98981	8.81995e-06	4145	2083.12
NM_002526	Homo sapiens 5'-nucleotidase, ecto (CD73) (NT5E), mRNA	-1.45759	0.000867383	2893.82	1797.87
NM_024045	Homo sapiens DEAD (Asp-Glu-Ala-Asp) box polypeptide 50 (DDX50), mRNA	-1.52482	0.00625561	1542.98	1003.4
NM_015229	Homo sapiens KIAA0664 protein (KIAA0664), mRNA	1.59668	3.53544e-05	561.386	921.276
NM_173471	Homo sapiens solute carrier family 25, member 26 (SLC25A26), mRNA	2.03605	0.00410158	23.4366	47.7181
NM_006711	Homo sapiens RNA binding protein S1, serine-rich domain (RNPS1), transcript variant 1, mRNA	1.52684	0.000183566	2166.84	3256.72
NM_004524	Homo sapiens lethal giant larvae homolog 2 (Drosophila) (LLGL2), mRNA	1.51916	0.00496102	260.637	395.949
NM_006345	Homo sapiens solute carrier family 30 (zinc transporter), member 9 (SLC30A9), mRNA	-1.59725	0.0041798	134.867	84.4367
NM_005857	Homo sapiens zinc metalloproteinase (STE24 homolog, yeast) (ZMPSTE24), mRNA	-1.70441	0.000364721	4848.65	2844.76
NM_012378	Homo sapiens olfactory receptor, family 8, subfamily B, member 8 (OR8B8), mRNA	2.01647	0.000418233	55.309	111.529
NM_001539	Homo sapiens DnaJ (Hsp40) homolog, subfamily A, member 1 (DNAJA1), mRNA	-1.37768	0.00462639	6301.24	4452.41
NM_052844	Homo sapiens WD repeat domain 34 (WDR34), mRNA	1.88192	3.51707e-05	1313	2470.97
NM_002586	Homo sapiens pre-B-cell leukemia transcription factor 2 (PBX2), mRNA	1.74053	0.00591554	298.905	644.702
NM_003056	Homo sapiens solute carrier family 19 (folate transporter), member 1 (SLC19A1), transcript variant 1, mRNA	1.49223	0.00655817	271.83	405.634
NM_000086	Homo sapiens ceroid-lipofuscinosis, neuronal 3, juvenile (Batten, Spielmeyer-Vogt disease) (CLN3), mRNA	1.33917	0.00984072	443.129	590.839
NM_201269	Homo sapiens KIAA1221 protein (KIAA1221), transcript variant 1, mRNA	-3.33789	4.28417e-11	151.231	40.1458
NM_012319	Homo sapiens solute carrier family 39 (zinc transporter), member 6 (SLC39A6), mRNA	-1.44804	0.00106698	177.948	122.322
NM_022371	Homo sapiens torsin family 3, member A (TOR3A), mRNA	1.50365	0.000311771	2123.27	3037.07
NM_152609	Homo sapiens hypothetical protein FLJ32001 (FLJ32001), mRNA	-1.55423	0.00585508	75.2214	49.6176
NM_017911	Homo sapiens hypothetical protein FLJ20635 (FLJ20635), mRNA	1.59131	0.00458669	89.3923	142.251
NM_013962	Homo sapiens neuregulin 1 (NRG1), transcript variant GGF2, mRNA	1.70768	0.000362024	509.278	869.681
NM_002093	Homo sapiens glycogen synthase kinase 3 beta (GSK3B), mRNA	-1.54659	0.00011612	1991.58	1289.5
NM_005023	Homo sapiens protein geranylgeranyltransferase type I, beta subunit (PGGT1B), mRNA	2.24423	0.00236028	18.7091	41.9875
NM_182728	Homo sapiens solute carrier family 7 (cationic amino acid transporter, y+ system), member 8 (SLC7A8), transcript variant 2, mRNA	1.57582	0.0022827	349.587	550.885
NM_018999	Homo sapiens KIAA1128 protein (KIAA1128), mRNA	-1.66334	0.000912513	239.184	143.797
NM_003080	Homo sapiens sphingomyelin phosphodiesterase 2, neutral membrane (neutral sphingomyelinase) (SMPD2), mRNA	1.47444	0.00806769	345.042	508.744
NM_001122	Homo sapiens adipose differentiation-related protein (ADFP), mRNA	2.17982	0.00145441	26.572	57.9222
NM_003400	Homo sapiens exportin 1 (CRM1 homolog, yeast) (XPO1), mRNA	-1.64404	0.000824825	1347.83	819.832
NM_004415	Homo sapiens desmoplakin (DSP), mRNA	-1.49892	0.00562483	21080.3	14063.6
NM_003468	Homo sapiens frizzled homolog 5 (Drosophila) (FZD5), mRNA	1.59684	0.00155781	837.775	1337.79
NM_006825	Homo sapiens cytoskeleton-associated protein 4 (CKAP4), mRNA	-1.62643	0.00103838	2106.74	1295.32
NM_004393	Homo sapiens dystroglycan 1 (dystrophin-associated glycoprotein 1) (DAG1), mRNA	1.46017	0.000819985	428.282	647.431
NM_152307	Homo sapiens hypothetical protein FLJ40452 (FLJ40452), mRNA	1.60775	2.7047e-05	175.563	282.223
NM_015342	Homo sapiens KIAA0073 protein (KIAA0073), mRNA	-1.69235	0.00235484	137.875	81.4696
NM_002158	Homo sapiens human T-cell leukemia virus enhancer factor (HTLF), mRNA	-2.65034	8.16551e-09	437.092	164.919
NM_015288	Homo sapiens PHD finger protein 15 (PHF15), mRNA	1.37147	0.00523746	108.025	147.968
NM_020198	Homo sapiens GK001 protein (GK001), mRNA	-1.46151	0.000796351	439.493	291.681
NM_018846	Homo sapiens kelch-like 7 (Drosophila) (KLHL7), mRNA	-1.45451	0.000927523	233.684	158.789
NM_173060	Homo sapiens calpastatin (CAST), transcript variant 2, mRNA	-1.78202	0.000129864	4762.09	2672.29
NM_053056	Homo sapiens cyclin D1 (PRAD1: parathyroid adenomatosis 1) (CCND1), mRNA	-1.37197	0.00518613	4051.38	2879.52
NM_023931	Homo sapiens hypothetical protein MGC2474 (MGC2474), mRNA	1.53593	0.00669377	105.246	161.65
NM_021937	Homo sapiens elongation factor for selenoprotein translation (SELB), mRNA	1.6093	0.00209792	128.014	206.013
NM_018964	Homo sapiens solute carrier family 37 (glycerol-3-phosphate transporter), member 1 (SLC37A1), mRNA	1.58057	0.00541068	89.9166	142.12
NM_138384	Homo sapiens shadow of prion protein (Sprn), mRNA	1.61355	0.00227	132.31	213.489
NM_002748	Homo sapiens mitogen-activated protein kinase 6 (MAPK6), mRNA	-1.7172	6.96928e-05	748.029	400.893
NM_153607	Homo sapiens adult retina protein (LOC153222), mRNA	-2.72791	0.00180922	59.688	21.8805
NM_000121	Homo sapiens erythropoietin receptor (EPOR), mRNA	1.39757	0.00308965	138.36	194.554
NM_152597	Homo sapiens hypothetical protein FLJ35989 (FLJ35989), mRNA	-1.77275	0.00355664	93.5287	52.759
NM_032855	Homo sapiens hematopoietic SH2 domain containing (HSH2D), mRNA	1.48588	0.00746068	231.822	344.46
NM_005914	Homo sapiens MCM4 minichromosome maintenance deficient 4 (S. cerevisiae) (MCM4), transcript variant 1, mRNA	1.94147	2.11599e-05	246.522	478.615
NM_033109	Homo sapiens polyribonucleotide nucleotidyltransferase 1 (PNPT1), mRNA	-1.52466	0.00413655	794.153	520.873
NM_032229	Homo sapiens SLIT and NTRK-like family, member 6 (SLITRK6), mRNA	-2.72619	3.00288e-09	1147.32	420.85
NM_014423	Homo sapiens ALL1 fused gene from 5q31 (AF5Q31), mRNA	-1.46987	0.000662876	105.794	73.6438
NM_016122	Homo sapiens NY-REN-58 antigen (NY-REN-58), mRNA	-2.80564	1.82187e-05	85.6002	30.5101
NM_032483	Homo sapiens HTPAP protein (HTPAP), mRNA	2.05958	0.000637679	44.6915	92.0458
AB002311	Homo sapiens mRNA for KIAA0313 gene, partial cds	-1.76037	0.000187801	531.62	301.993
NM_032810	Homo sapiens ATPase family, AAA domain containing 1 (ATAD1), mRNA	-1.65534	0.000943319	1188.8	633.895
NM_139281	Homo sapiens WD repeat domain 36 (WDR36), mRNA	-1.44895	0.00104615	389.792	278.703
NM_014846	Homo sapiens KIAA0196 gene product (KIAA0196), mRNA	-1.48015	0.00722762	1600.94	1081.6
NM_012141	Homo sapiens DEAD/H (Asp-Glu-Ala-Asp/His) box polypeptide 26 (DDX26), mRNA	-1.73897	1.00598e-06	614.684	335.515
NM_024680	Homo sapiens FLJ23311 protein (FLJ23311), mRNA	2.31846	0.00127356	21.6694	50.2397
NM_007146	Homo sapiens zinc finger protein 161 (ZNF161), mRNA	-1.76522	4.15393e-05	1184.67	720.702
NM_053275	Homo sapiens ribosomal protein, large, P0 (RPLP0), transcript variant 2, mRNA	1.38063	0.0043601	92578.6	126696
NM_000932	Homo sapiens phospholipase C, beta 3 (phosphatidylinositol-specific) (PLCB3), mRNA	1.6515	0.00082207	371.984	614.331
NM_003426	Homo sapiens zinc finger protein 74 (Cos52) (ZNF74), mRNA	1.50526	0.00708081	209.689	315.636
NM_006242	Homo sapiens protein phosphatase 1, regulatory subunit 3D (PPP1R3D), mRNA	-1.49541	0.00631943	437.916	292.84
NM_002252	Homo sapiens potassium voltage-gated channel, delayed-rectifier, subfamily S, member 3 (KCNS3), mRNA	1.46329	0.00915632	512.394	749.78
NM_004520	Homo sapiens kinesin heavy chain member 2 (KIF2), mRNA	-1.58943	0.00177994	776.814	488.737
NM_005241	Homo sapiens ecotropic viral integration site 1 (EVI1), mRNA	-1.53636	0.00662109	90.0854	59.3399
NM_001682	Homo sapiens ATPase, Ca++ transporting, plasma membrane 1 (ATP2B1), mRNA	-2.18454	0.00118594	61.7708	28.2763
NM_000888	Homo sapiens integrin, beta 6 (ITGB6), mRNA	-1.72725	0.00429533	80.0798	46.3626
NM_058163	Homo sapiens hypothetical protein DT1P1A10 (DT1P1A10), mRNA	1.57131	0.00219705	675.622	1061.61
NM_017413	Unknown	1.79973	0.00635794	2029.94	4744.79
NM_002568	Homo sapiens poly(A) binding protein, cytoplasmic 1 (PABPC1), mRNA	-1.61536	2.24785e-05	50187.7	31047
NM_019606	Unknown	1.42985	0.00157493	629.463	892.074
NM_017742	Homo sapiens zinc finger, CCHC domain containing 2 (ZCCHC2), mRNA	-1.67183	0.000827304	231.599	138.53
NM_001019	Homo sapiens ribosomal protein S15a (RPS15A), mRNA	-1.3814	0.00429239	77487.3	55756.1
NM_013352	Homo sapiens squamous cell carcinoma antigen recognized by T cells 2 (SART2), mRNA	-1.66625	0.000607948	3724.34	2235.17
NM_005879	Homo sapiens TRAF interacting protein (TRIP), mRNA	1.63536	0.000979385	436.492	713.821
NM_181471	Homo sapiens replication factor C (activator 1) 2, 40kDa (RFC2), transcript variant 1, mRNA	1.95271	1.65525e-05	301.556	588.849
NM_002890	Homo sapiens RAS p21 protein activator (GTPase activating protein) 1 (RASA1), transcript variant 1, mRNA	-1.66199	0.000685449	758.366	456.301
NM_207453	Homo sapiens FLJ35934 protein (FLJ35934), mRNA	1.57436	6.03325e-05	2875.61	4547.82
NM_005320	Homo sapiens histone 1, H1d (HIST1H1D), mRNA	1.60624	0.00137442	725.636	1165.54
NM_018155	Homo sapiens hypothetical protein FLJ10618 (FLJ10618), mRNA	-1.89146	3.27763e-05	697.76	368.9
NM_002741	Unknown	1.56214	0.00293291	190.46	297.525
NM_145288	Homo sapiens zinc finger protein 342 (ZNF342), mRNA	1.61704	0.00573008	59.6216	96.4104
NM_152787	Homo sapiens TAK1-binding protein 3 (TAB3), transcript variant 1, mRNA	-1.54097	0.000132359	140.555	90.3753
NM_005953	Homo sapiens metallothionein 2A (MT2A), mRNA	1.67489	5.14899e-06	101538	170117
NM_017917	Homo sapiens chromosome 14 open reading frame 10 (C14orf10), mRNA	-1.46465	0.00886571	1243.97	849.334
NM_014673	Homo sapiens KIAA0103 (KIAA0103), mRNA	-1.94958	1.6242e-05	583.272	299.179
NM_014503	Homo sapiens down-regulated in metastasis (DRIM), mRNA	-1.84123	7.58072e-05	321.999	174.882
NM_013233	Homo sapiens serine threonine kinase 39 (STE20/SPS1 homolog, yeast) (STK39), mRNA	-1.51081	0.00026502	625.756	405.024
NM_024322	Homo sapiens hypothetical protein MGC11266 (MGC11266), mRNA	1.77527	0.000188031	166.972	296.421
NM_175709	Homo sapiens chromobox homolog 7 (CBX7), mRNA	1.781	3.36873e-07	104.558	183.987
NM_020679	Homo sapiens AD023 protein (AD023), mRNA	1.45948	0.00956877	523.404	763.9
NM_015950	Homo sapiens mitochondrial ribosomal protein L2 (MRPL2), nuclear gene encoding mitochondrial protein, mRNA	1.34465	0.00885888	625.919	839.25
NM_032038	Homo sapiens spinster-like (SPINL), mRNA	1.50283	0.00570974	361.207	542.832
NM_003074	Homo sapiens SWI/SNF related, matrix associated, actin dependent regulator of chromatin, subfamily c, member 1 (SMARCC1), mRNA	-1.49331	0.000393631	1369.53	890.362
NM_005517	Homo sapiens high-mobility group nucleosomal binding domain 2 (HMGN2), mRNA	1.42377	0.00179107	14755	20123.7
NM_173813	Homo sapiens hypothetical protein FLJ34154 (FLJ34154), mRNA	-1.53962	0.00656368	148.425	96.4036
NM_198268	Homo sapiens homeodomain interacting protein kinase 1 (HIPK1), transcript variant 1, mRNA	-1.61183	2.44971e-05	896.12	550.7
NM_019027	Homo sapiens RNA-binding protein (FLJ20273), mRNA	-1.46596	0.00261052	287.224	194.115
NM_021018	Homo sapiens histone 1, H3f (HIST1H3F), mRNA	1.96881	3.82953e-05	85.1223	167.59
NM_014714	Homo sapiens KIAA0590 gene product (KIAA0590), mRNA	1.645	0.00131014	118.831	195.477
NM_006918	Homo sapiens sterol-C5-desaturase (ERG3 delta-5-desaturase homolog, fungal)-like (SC5DL), mRNA	-1.59919	0.001667	476.955	298.247
NM_005578	Homo sapiens LIM domain containing preferred translocation partner in lipoma (LPP), mRNA	-1.61167	8.75977e-05	308.891	201.547
NM_019030	Homo sapiens DEAH (Asp-Glu-Ala-His) box polypeptide 29 (DHX29), mRNA	-1.67537	0.000856402	225.854	134.808
NM_017585	Homo sapiens solute carrier family 2 (facilitated glucose transporter), member 6 (SLC2A6), mRNA	1.48398	0.00831969	171.935	255.149
NM_015358	Homo sapiens zinc finger, CW-type with coiled-coil domain 3 (ZCWCC3), mRNA	-2.15466	1.39052e-06	467.792	217.107
NM_006260	Homo sapiens DnaJ (Hsp40) homolog, subfamily C, member 3 (DNAJC3), mRNA	-1.73922	0.000309188	377.535	217.072
NM_002647	Homo sapiens phosphoinositide-3-kinase, class 3 (PIK3C3), mRNA	-1.59459	0.00159258	1945.73	1220.21
NM_017721	Homo sapiens putative NFkB activating protein (FLJ20241), mRNA	1.54188	0.00527002	303.055	436.451
NM_021796	Homo sapiens placenta-specific 1 (PLAC1), mRNA	1.62623	0.00143724	148.134	240.899
NM_006364	Homo sapiens Sec23 homolog A (S. cerevisiae) (SEC23A), mRNA	-1.48186	0.00112996	1277.77	783.154
NM_001034	Homo sapiens ribonucleotide reductase M2 polypeptide (RRM2), mRNA	2.36565	1.88241e-11	199.796	502
NM_024563	Homo sapiens hypothetical protein FLJ14054 (FLJ14054), mRNA	2.07168	6.7905e-05	48.0127	99.4667
NM_016121	Homo sapiens potassium channel tetramerisation domain containing 3 (KCTD3), mRNA	-1.48696	0.0069287	675.932	454.572
NM_007114	Homo sapiens TATA element modulatory factor 1 (TMF1), mRNA	-1.92326	0.00834141	45.1398	23.4705
NM_018283	Homo sapiens nudix (nucleoside diphosphate linked moiety X)-type motif 15 (NUDT15), mRNA	1.91147	5.32426e-05	108.73	207.833
NM_004272	Homo sapiens homer homolog 1 (Drosophila) (HOMER1), mRNA	-1.54555	0.00327823	543.599	351.719
NM_017948	Homo sapiens nucleolar protein 8 (NOL8), mRNA	-1.96499	2.36488e-09	514.755	268.38
NM_013277	Homo sapiens Rac GTPase activating protein 1 (RACGAP1), mRNA	1.39386	0.00333374	1014.93	1399.67
NM_000314	Homo sapiens phosphatase and tensin homolog (mutated in multiple advanced cancers 1) (PTEN), mRNA	-1.49214	0.000404098	282.107	185.733
NM_052969	Homo sapiens ribosomal protein L39-like (RPL39L), mRNA	1.71258	0.000327861	1480.88	2536.13
NM_014323	Homo sapiens zinc finger protein 278 (ZNF278), transcript variant 1, mRNA	1.5223	0.00520734	147.065	223.876
NM_005032	Homo sapiens plastin 3 (T isoform) (PLS3), mRNA	-1.72826	0.000265523	3873.73	2241.41
NM_139004	Homo sapiens hemochromatosis (HFE), transcript variant 4, mRNA	5.49663	9.42689e-14	28.4506	156.383
NM_174900	Homo sapiens zinc finger protein 42 (ZFP42), mRNA	1.89377	5.49707e-05	126.851	240.227
NM_003937	Homo sapiens kynureninase (L-kynurenine hydrolase) (KYNU), mRNA	-1.62358	1.83891e-05	776.724	442.287
NM_000089	Homo sapiens collagen, type I, alpha 2 (COL1A2), mRNA	-1.83286	8.54313e-08	72.6323	39.3779
NM_014285	Homo sapiens exosome component 2 (EXOSC2), mRNA	1.61443	0.00191806	152.302	245.881
NM_004309	Homo sapiens Rho GDP dissociation inhibitor (GDI) alpha (ARHGDIA), mRNA	1.34921	0.00811054	1918.85	2583.03
NM_015252	Homo sapiens NPF/calponin-like protein (NACSIN), mRNA	-1.57943	0.00519772	425.295	280.339
NM_178517	Homo sapiens phosphatidylinositol glycan, class W (PIGW), mRNA	1.61398	2.32471e-05	69.7424	113.853
NM_024313	Homo sapiens hypothetical protein MGC3731 (MGC3731), mRNA	1.57561	0.00209774	641.886	1011.36
NM_000390	Homo sapiens choroideremia (Rab escort protein 1) (CHM), transcript variant 2950156, mRNA	-1.6884	0.00448882	49.2411	30.5434
NM_007021	Homo sapiens chromosome 10 open reading frame 10 (C10orf10), mRNA	-1.44931	0.0010381	433.54	285.88
NM_017644	Homo sapiens DRE1 protein (DRE1), mRNA	-1.63201	1.49519e-05	82.5369	50.3076
NM_015686	Homo sapiens TED protein (TED), mRNA	1.5818	0.00310321	103.319	163.429
NM_032790	Homo sapiens hypothetical protein FLJ14466 (FLJ14466), mRNA	1.3808	0.00434506	468.766	629.416
NM_018061	Homo sapiens hypothetical protein FLJ10330 (FLJ10330), mRNA	-1.46958	0.000667064	216.795	148.119
NM_020123	Homo sapiens SM-11044 binding protein (SMBP), mRNA	-1.94143	1.66432e-05	1350.14	695.434
NM_138376	Homo sapiens tetratricopeptide repeat domain 5 (TTC5), mRNA	1.46627	0.0088004	559.314	820.104
NM_032312	Homo sapiens hypothetical protein MGC11061 (MGC11061), mRNA	-1.7273	0.000404655	300.239	173.819
NM_007187	Homo sapiens WW domain binding protein 4 (formin binding protein 21) (WBP4), mRNA	-1.57913	5.38544e-05	155.818	98.4708
A_23_P136296	Unknown	1.5888	0.00190498	286.777	455.632
NM_014319	Homo sapiens integral inner nuclear membrane protein (MAN1), mRNA	-1.60535	0.00143738	779.447	485.531
NM_000920	Homo sapiens pyruvate carboxylase (PC), nuclear gene encoding mitochondrial protein, transcript variant A, mRNA	1.47945	0.00726245	2525.87	3736.9
NM_080662	Homo sapiens peroxisomal biogenesis factor 11 gamma (PEX11G), mRNA	1.8391	0.00123035	48.5185	89.2305
NM_020895	Homo sapiens KIAA1533 (KIAA1533), mRNA	2.38415	1.64453e-07	118.549	282.638
NM_018017	Homo sapiens chromosome 10 open reading frame 118 (C10orf118), mRNA	-2.38426	1.17948e-06	64.939	26.4984
NM_002214	Homo sapiens integrin, beta 8 (ITGB8), mRNA	-1.65893	7.67704e-06	70.5152	43.2909
NM_014604	Homo sapiens Tax interaction protein 1 (TIP-1), mRNA	1.46658	0.00859287	1979.92	2903.7
NM_005802	Homo sapiens topoisomerase I binding, arginine/serine-rich (TOPORS), mRNA	-2.00815	1.00719e-05	303.07	150.92
NM_001165	Homo sapiens baculoviral IAP repeat-containing 3 (BIRC3), transcript variant 1, mRNA	-1.96936	0.00615076	45.6942	23.2025
NM_020675	Homo sapiens kinetochore protein Spc25 (Spc25), mRNA	1.68657	0.000551462	281.14	474.164
NM_032390	Homo sapiens MKI67 (FHA domain) interacting nucleolar phosphoprotein (MKI67IP), mRNA	-1.53054	0.00373113	1430.94	934.925
NM_004262	Homo sapiens airway trypsin-like protease (HAT), mRNA	-1.67181	0.00554111	91.1925	54.5473
NM_024613	Homo sapiens pleckstrin homology domain containing, family F (with FYVE domain) member 2 (PLEKHF2), mRNA	-1.45932	0.00973404	618.109	423.559
NM_006391	Homo sapiens importin 7 (IPO7), mRNA	-2.99471	9.26607e-08	181.873	57.9141
NM_006296	Homo sapiens vaccinia related kinase 2 (VRK2), mRNA	-1.58748	0.00178482	907.247	571.503
NM_005672	Homo sapiens prostate stem cell antigen (PSCA), mRNA	1.34095	0.00951012	124.859	167.593
NM_199330	Homo sapiens homer homolog 2 (Drosophila) (HOMER2), transcript variant 2, mRNA	1.63822	0.00102689	218.428	357.834
NM_004719	Homo sapiens splicing factor, arginine/serine-rich 2, interacting protein (SFRS2IP), mRNA	-1.59392	3.77878e-05	204.514	128.159
NM_017547	Homo sapiens hypothetical protein H17 (H17), mRNA	1.74772	0.000226999	258.715	452.161
NM_014925	Homo sapiens KIAA1002 protein (KIAA1002), mRNA	1.39966	0.00295984	1237.82	1671.03
NM_017634	Homo sapiens potassium channel tetramerisation domain containing 9 (KCTD9), mRNA	-1.74223	9.24685e-07	575.916	343.682
NM_001717	Homo sapiens basonuclin 1 (BNC1), mRNA	-1.573	0.0021138	4283.05	2722.86
NM_005628	Homo sapiens solute carrier family 1 (neutral amino acid transporter), member 5 (SLC1A5), mRNA	1.47967	0.00728661	840.371	1243.47
NM_005769	Homo sapiens carbohydrate (N-acetylglucosamine 6-O) sulfotransferase 4 (CHST4), mRNA	1.67957	0.00840493	49.3292	82.8517
NM_138419	Homo sapiens DUF729 domain containing 1 (DUFD1), mRNA	1.67241	0.000663886	202.048	337.908
NM_001527	Homo sapiens histone deacetylase 2 (HDAC2), mRNA	-1.88055	3.56338e-05	9274.94	4932.02
NM_153000	Homo sapiens adenomatosis polyposis coli down-regulated 1 (APCDD1), mRNA	2.75009	9.84896e-06	29.6771	81.6147
NM_016357	Homo sapiens epithelial protein lost in neoplasm beta (EPLIN), mRNA	-1.73934	0.000228732	11217.1	6449.06
NM_005013	Homo sapiens nucleobindin 2 (NUCB2), mRNA	-1.87347	4.47936e-05	595.433	317.824
NM_003543	Homo sapiens histone 1, H4h (HIST1H4H), mRNA	1.59041	0.00783209	87.1285	138.57
NM_000138	Homo sapiens fibrillin 1 (Marfan syndrome) (FBN1), mRNA	-1.65216	0.00875359	76.8924	46.5404
NM_003866	Homo sapiens inositol polyphosphate-4-phosphatase, type II, 105kDa (INPP4B), mRNA	-1.55046	0.00285523	2528.75	1630.97
NM_014369	Homo sapiens protein tyrosine phosphatase, non-receptor type 18 (brain-derived) (PTPN18), mRNA	1.52944	0.00394507	416.674	637.275
NM_003568	Homo sapiens annexin A9 (ANXA9), mRNA	1.63254	0.00639224	63.5055	103.675
NM_001548	Homo sapiens interferon-induced protein with tetratricopeptide repeats 1 (IFIT1), mRNA	-1.80431	9.6985e-05	2766.81	1533.45
NM_198939	Homo sapiens prostaglandin E synthase 2 (PTGES2), transcript variant 3, mRNA	1.58989	0.00178021	434.417	690.675
NM_024320	Homo sapiens hypothetical protein MGC11242 (MGC11242), mRNA	1.48833	0.00704943	272.573	405.678
NM_178537	Homo sapiens hypothetical protein FLJ25045 (FLJ25045, Beta4GalNAc-T4), mRNA	1.54681	0.00304028	595.238	920.722
NM_015423	Homo sapiens aminoadipate-semialdehyde dehydrogenase-phosphopantetheinyl transferase (AASDHPPT), mRNA	-1.53266	0.000160517	750.984	497.152
NM_021961	Homo sapiens TEA domain family member 1 (SV40 transcriptional enhancer factor) (TEAD1), mRNA	-1.71962	1.65501e-06	996.083	528.69
NM_003105	Homo sapiens sortilin-related receptor, L(DLR class) A repeats-containing (SORL1), mRNA	-1.47862	0.00733367	13615.9	9208.51
NM_014294	Homo sapiens translocation associated membrane protein 1 (TRAM1), mRNA	-1.9349	1.76802e-05	12980.8	6708.79
NM_001038	Homo sapiens sodium channel, nonvoltage-gated 1 alpha (SCNN1A), mRNA	1.50086	0.00640762	228.256	342.58
NM_006461	Homo sapiens sperm associated antigen 5 (SPAG5), mRNA	1.58881	0.00172125	1015.57	1613.55
NM_024116	Homo sapiens hypothetical protein MGC5306 (MGC5306), mRNA	-2.13154	2.72629e-06	429.01	201.267
AK000088	Homo sapiens cDNA FLJ20081 fis, clone COL03242	-1.98416	0.000167569	103.267	52.0456
NM_018981	Homo sapiens DnaJ (Hsp40) homolog, subfamily C, member 10 (DNAJC10), mRNA	-1.62592	1.73661e-05	661.91	411.325
A_23_P120606	Unknown	2.03105	9.83816e-05	66.0009	134.051
NM_024546	Homo sapiens chromosome 13 open reading frame 7 (C13orf7), mRNA	-1.86116	9.43708e-05	247.036	132.733
NM_001615	Homo sapiens actin, gamma 2, smooth muscle, enteric (ACTG2), mRNA	-2.87978	4.74285e-05	79.8675	27.7339
NM_153329	Homo sapiens hypothetical protein MGC10204 (MGC10204), mRNA	1.42015	0.00193322	1213.31	1676.75
NM_001568	Homo sapiens eukaryotic translation initiation factor 3, subunit 6 48kDa (EIF3S6), mRNA	-1.61823	7.14818e-05	6502.05	3523.63
NM_152285	Homo sapiens arrestin domain containing 1 (ARRDC1), mRNA	1.40333	0.0027441	1194.25	1676.7
NM_016944	Homo sapiens taste receptor, type 2, member 4 (TAS2R4), mRNA	-1.87673	8.13886e-05	193.658	103.189
NM_000255	Homo sapiens methylmalonyl Coenzyme A mutase (MUT), nuclear gene encoding mitochondrial protein, mRNA	-1.53479	0.0036645	618.416	402.931
NM_201400	Homo sapiens hypothetical protein SB153 (SB153), transcript variant 1, mRNA	1.54942	0.00895152	73.6057	114.046
NM_002579	Homo sapiens paralemmin (PALM), mRNA	1.55875	0.00270392	399.347	622.482
NM_006480	Homo sapiens regulator of G-protein signalling 14 (RGS14), mRNA	1.69586	0.00407	141.485	226.454
NM_004624	Homo sapiens vasoactive intestinal peptide receptor 1 (VIPR1), mRNA	1.73784	0.00151958	72.2898	125.628
NM_006704	Homo sapiens SGT1, suppressor of G2 allele of SKP1 (S. cerevisiae) (SUGT1), mRNA	-1.3937	0.00334453	3378.56	2350.2
NM_006681	Homo sapiens neuromedin U (NMU), mRNA	2.62597	1.13129e-08	166.518	437.27
NM_175886	Homo sapiens phosphoribosyl pyrophosphate synthetase 1-like 1 (PRPS1L1), mRNA	2.1848	3.90993e-06	73.5767	160.75
AK025249	Homo sapiens cDNA: FLJ21596 fis, clone COL07110	1.56098	0.00536267	96.08	149.979
NM_173468	Homo sapiens MOB1, Mps One Binder kinase activator-like 1A (yeast) (MOBKL1A), mRNA	-1.92976	4.38566e-05	228.138	118.221
NM_012310	Homo sapiens kinesin family member 4A (KIF4A), mRNA	1.62491	0.00194798	114.374	185.847
NM_139283	Homo sapiens T-cell activation protein phosphatase 2C (TA-PP2C), mRNA	-1.82964	7.19827e-05	818.503	447.358
NM_012158	Homo sapiens F-box and leucine-rich repeat protein 3A (FBXL3A), mRNA	-1.66176	0.00080914	269.306	162.061
NM_000081	Homo sapiens Chediak-Higashi syndrome 1 (CHS1), mRNA	-1.76827	0.000935569	104.516	59.1061
NM_022098	Homo sapiens hypothetical protein LOC63929 (LOC63929), mRNA	1.55129	0.000112142	67.072	103.885
NM_005080	Homo sapiens X-box binding protein 1 (XBP1), mRNA	1.48545	0.00698008	393.335	584.28
NM_006709	Homo sapiens HLA-B associated transcript 8 (BAT8), transcript variant NG36/G9a, mRNA	1.35148	0.00776172	563.069	775.474
NM_033546	Homo sapiens myosin regulatory light chain MRLC2 (MRLC2), mRNA	-1.39564	0.00321457	46623.5	33671.5
NM_003159	Homo sapiens cyclin-dependent kinase-like 5 (CDKL5), mRNA	-1.60518	0.00180837	247.268	154.044
NM_145298	Homo sapiens apolipoprotein B mRNA editing enzyme, catalytic polypeptide-like 3F (APOBEC3F), mRNA	1.65954	0.000698377	391.914	650.398
NM_020178	Homo sapiens carbonic anhydrase X (CA10), mRNA	2.32841	0.00533286	20.5081	47.7512
NM_014303	Homo sapiens pescadillo homolog 1, containing BRCT domain (zebrafish) (PES1), mRNA	1.39697	0.0031279	541.872	737.957
NM_015382	Homo sapiens HECT domain containing 1 (HECTD1), mRNA	-1.89487	3.0053e-05	1571.82	829.517
NM_001677	Homo sapiens ATPase, Na+/K+ transporting, beta 1 polypeptide (ATP1B1), mRNA	-1.50217	0.000322353	6138.85	4082.77
NM_020315	Homo sapiens pyridoxal (pyridoxine, vitamin B6) phosphatase (PDXP), mRNA	1.62229	0.00179803	118.44	192.145
NM_133443	Homo sapiens glutamic pyruvate transaminase (alanine aminotransferase) 2 (GPT2), mRNA	1.54176	0.00435247	209.359	313.355
NM_006275	Homo sapiens splicing factor, arginine/serine-rich 6 (SFRS6), mRNA	1.37497	0.00488468	233.785	320.325
NM_033082	Homo sapiens cytokine induced protein 29 kDa (CIP29), mRNA	-1.39085	0.00354459	10331.5	7062.17
NM_018355	Homo sapiens zinc finger protein 415 (ZNF415), mRNA	-1.70152	0.00182111	132.528	77.888
NM_021044	Homo sapiens desert hedgehog homolog (Drosophila) (DHH), mRNA	-1.55577	0.00798103	104.392	67.0995
NM_017599	Homo sapiens transmembrane protein vezatin (VEZATIN), mRNA	-1.57896	0.00202103	703.978	445.85
NM_002203	Homo sapiens integrin, alpha 2 (CD49B, alpha 2 subunit of VLA-2 receptor) (ITGA2), mRNA	-1.68035	0.000839716	178.333	99.9232
NM_006342	Homo sapiens transforming, acidic coiled-coil containing protein 3 (TACC3), mRNA	1.79759	0.000113078	367.022	659.754
NM_145279	Homo sapiens MOB1, Mps One Binder kinase activator-like 2C (yeast) (MOBKL2C), transcript variant 1, mRNA	1.41756	0.00263751	248.546	333.066
NM_005800	Homo sapiens chromosome 13 open reading frame 22 (C13orf22), mRNA	-1.34176	0.00936361	169.971	124.722
NM_001087	Homo sapiens angio-associated, migratory cell protein (AAMP), mRNA	1.50002	0.00554821	3131.73	4697.66
NM_080836	Homo sapiens serine/threonine kinase 35 (STK35), mRNA	1.60906	0.000697736	66.2386	106.762
NM_014501	Homo sapiens ubiquitin-conjugating enzyme E2S (UBE2S), mRNA	1.83658	7.73713e-08	3678.74	6838.14
NM_173797	Homo sapiens PAP associated domain containing 4 (PAPD4), mRNA	-1.63907	0.00167603	190.447	112.27
NM_001789	Homo sapiens cell division cycle 25A (CDC25A), transcript variant 1, mRNA	1.44044	0.00798728	228.134	362.899
NM_015440	Homo sapiens formyltetrahydrofolate synthetase domain containing 1 (FTHFSDC1), mRNA	1.39463	0.0032813	380.83	529.204
NM_025161	Homo sapiens hypothetical protein FLJ22175 (FLJ22175), mRNA	1.46814	0.0087391	378.292	555.386
NM_144777	Homo sapiens sciellin (SCEL), transcript variant 2, mRNA	-2.09716	2.51264e-06	767.243	365.849
NM_017638	Homo sapiens TRAP/mediator complex subunit p28b (FLJ20045), mRNA	14.56	2.10981e-20	53.5808	780.135
NM_020970	Homo sapiens KIAA1641 protein (KIAA1641), mRNA	-2.58068	0.000180182	58.9522	22.4674
NM_022495	Homo sapiens chromosome 14 open reading frame 135 (C14orf135), mRNA	-1.64333	0.000847885	784.134	477.162
NM_016308	Homo sapiens UMP-CMP kinase (UMP-CMPK), mRNA	-1.84486	0.000100052	281.42	152.542
NM_174891	Homo sapiens chromosome 14 open reading frame 79 (C14orf79), mRNA	1.38558	0.00394549	81.4782	113.483
NM_015110	Homo sapiens SMC5 structural maintenance of chromosomes 5-like 1 (yeast) (SMC5L1), mRNA	-1.87078	0.000753595	77.8415	41.6091
NM_005612	Homo sapiens RE1-silencing transcription factor (REST), mRNA	-2.2505	2.7189e-05	314.417	144.107
NM_019048	Homo sapiens HCV NS3-transactivated protein 1 (NS3TP1), mRNA	-1.50308	0.00550902	653.49	434.767
NM_006372	Homo sapiens synaptotagmin binding, cytoplasmic RNA interacting protein (SYNCRIP), mRNA	-1.64313	1.13676e-05	2084.01	1232.49
NM_015285	Homo sapiens WD repeat domain 7 (WDR7), transcript variant 1, mRNA	-1.53738	0.00361955	610.542	397.132
NM_012081	Homo sapiens elongation factor, RNA polymerase II, 2 (ELL2), mRNA	-1.69703	0.000402932	4181.79	2464.19
NM_015577	Homo sapiens retinoic acid induced 14 (RAI14), mRNA	-1.76432	0.000167182	1271.47	720.657
NM_002969	Homo sapiens mitogen-activated protein kinase 12 (MAPK12), mRNA	1.5176	0.00570128	160.385	243.401
NM_006470	Homo sapiens tripartite motif-containing 16 (TRIM16), mRNA	1.63473	0.000928114	2417.14	3951.37
NM_024506	Homo sapiens galactosidase, beta 1-like (GLB1L), mRNA	1.69045	0.00130804	91.2917	154.324
NM_033256	Homo sapiens protein phosphatase 1, regulatory (inhibitor) subunit 14A (PPP1R14A), mRNA	1.56688	0.00241966	401.552	629.182
NM_138714	Homo sapiens nuclear factor of activated T-cells 5, tonicity-responsive (NFAT5), transcript variant 1, mRNA	-1.91411	3.24077e-05	288.009	150.467
NM_016106	Homo sapiens sec1 family domain containing 1 (SCFD1), transcript variant 1, mRNA	-2.02551	6.20941e-06	824.493	407.055
NM_014779	Homo sapiens KIAA0669 gene product (KIAA0669), mRNA	-1.48787	0.00862213	131.134	88.3791
NM_002208	Homo sapiens integrin, alpha E (antigen CD103, human mucosal lymphocyte antigen 1; alpha polypeptide) (ITGAE), mRNA	1.64059	0.000865624	1079.67	1771.3
NM_015317	Homo sapiens pumilio homolog 2 (Drosophila) (PUM2), mRNA	-1.67494	5.14295e-06	455.057	266.166
NM_020349	Homo sapiens ankyrin repeat domain 2 (stretch responsive muscle) (ANKRD2), mRNA	1.40733	0.00252637	309.441	409.418
NM_025114	Homo sapiens hypothetical protein FLJ13615 (FLJ13615), mRNA	-2.00685	4.01165e-05	51.739	26.6292
NM_018261	Homo sapiens SEC3-like 1 (S. cerevisiae) (SEC3L1), transcript variant 1, mRNA	-1.63527	1.3801e-05	786.098	475.22
NM_001986	Homo sapiens ets variant gene 4 (E1A enhancer binding protein, E1AF) (ETV4), mRNA	1.49842	0.000350829	496.691	752.494
NM_024719	Homo sapiens growth hormone regulated TBC protein 1 (GRTP1), mRNA	1.87924	0.000107625	84.8605	159.473
NM_022913	Homo sapiens vasculin (DKFZp761C169), mRNA	-1.64091	0.000958189	453.247	276.217
NM_203315	Homo sapiens 3-hydroxybutyrate dehydrogenase (heart, mitochondrial) (BDH), nuclear gene encoding mitochondrial protein, transcript variant 2, mRNA	1.66814	0.000643635	416.101	694.115
AL096748	Homo sapiens mRNA; cDNA DKFZp434A043 (from clone DKFZp434A043); partial cds	-1.52018	0.00655554	166.077	109.249
NM_006308	Homo sapiens heat shock 27kDa protein 3 (HSPB3), mRNA	3.35359	3.81892e-05	15.9712	53.5607
NM_022771	Homo sapiens TBC1 domain family, member 15 (TBC1D15), mRNA	-2.10068	3.06788e-06	423.007	201.366
NM_018440	Homo sapiens phosphoprotein associated with glycosphingolipid-enriched microdomains (PAG), mRNA	-1.63008	0.00143168	162.333	101.762
NM_020870	Homo sapiens SH3 multiple domains 2 (SH3MD2), mRNA	-1.36574	0.00586897	1029.22	705.759
NM_032805	Homo sapiens zinc finger protein 206 (ZNF206), mRNA	1.62035	0.00112241	5937.56	9620.92
NM_002689	Homo sapiens polymerase (DNA-directed), alpha (70kD) (POLA2), mRNA	1.67867	0.00053374	464.357	779.505
NM_001418	Homo sapiens eukaryotic translation initiation factor 4 gamma, 2 (EIF4G2), mRNA	-1.60451	0.00138665	18138.2	11304.5
NM_020230	Unknown	1.47608	0.000577904	659.417	999.907
NM_004927	Homo sapiens mitochondrial ribosomal protein L49 (MRPL49), nuclear gene encoding mitochondrial protein, mRNA	1.6164	2.19135e-05	1700.35	2351.47
NM_002298	Homo sapiens lymphocyte cytosolic protein 1 (L-plastin) (LCP1), mRNA	2.42536	5.595e-08	907.709	2201.52
NM_015049	Homo sapiens amyotrophic lateral sclerosis 2 (juvenile) chromosome region, candidate 3 (ALS2CR3), mRNA	-1.50278	0.000827148	94.1927	61.951
NM_019863	Homo sapiens coagulation factor VIII, procoagulant component (hemophilia A) (F8), transcript variant 2, mRNA	2.90839	0.00465968	10.5237	27.7784
NM_014819	Homo sapiens praja 2, RING-H2 motif containing (PJA2), mRNA	-1.99877	1.26596e-05	287.036	143.606
NM_003431	Homo sapiens zinc finger protein 124 (HZF-16) (ZNF124), mRNA	-1.7466	0.00131546	111.492	63.8338
NM_022802	Homo sapiens C-terminal binding protein 2 (CTBP2), transcript variant 2, mRNA	-1.47168	0.0080267	18517.8	12582.8
NM_006751	Homo sapiens sperm specific antigen 2 (SSFA2), mRNA	-1.87463	2.78502e-08	869.127	456.951
NM_005322	Homo sapiens histone 1, H1b (HIST1H1B), mRNA	1.49773	0.00807023	158.56	237.48
NM_005180	Homo sapiens B lymphoma Mo-MLV insertion region (mouse) (BMI1), mRNA	-1.65525	0.00192461	71.7703	43.0757
NM_003838	Homo sapiens fucose-1-phosphate guanylyltransferase (FPGT), mRNA	-1.60651	0.0033976	124.145	77.2759
NM_182983	Homo sapiens hepsin (transmembrane protease, serine 1) (HPN), transcript variant 1, mRNA	-1.67353	0.000979068	147.843	89.2317
NM_005842	Homo sapiens sprouty homolog 2 (Drosophila) (SPRY2), mRNA	-1.53183	0.00367376	1654.91	1080.34
NM_003811	Homo sapiens tumor necrosis factor (ligand) superfamily, member 9 (TNFSF9), mRNA	1.39022	0.0035908	232.136	308.131
NM_001167	Homo sapiens baculoviral IAP repeat-containing 4 (BIRC4), mRNA	-2.43334	0.000312397	57.7799	23.7451
NM_006496	Homo sapiens guanine nucleotide binding protein (G protein), alpha inhibiting activity polypeptide 3 (GNAI3), mRNA	-1.61084	0.00128208	1965.84	1220.39
NM_006928	Homo sapiens silver homolog (mouse) (SILV), mRNA	1.74239	1.822e-06	301.125	504.241
NM_032937	Homo sapiens chromosome 9 open reading frame 37 (C9orf37), mRNA	1.62205	1.90915e-05	169.112	275.082
NM_000311	Homo sapiens prion protein (p27-30) (Creutzfeld-Jakob disease, Gerstmann-Strausler-Scheinker syndrome, fatal familial insomnia) (PRNP), transcript variant 1, mRNA	-1.83589	7.88011e-08	11303.6	6142.38
NM_015046	Homo sapiens senataxin (KIAA0625), mRNA	-1.71181	0.000583327	196.485	115.346
NM_003656	Homo sapiens calcium/calmodulin-dependent protein kinase I (CAMK1), mRNA	1.83664	0.000647548	53.7344	98.6907
NM_015430	Homo sapiens DKFZP586H2123 protein (DKFZP586H2123), mRNA	1.5432	0.00900761	71.752	110.728
NM_024076	Homo sapiens potassium channel tetramerisation domain containing 15 (KCTD15), mRNA	1.3985	0.00303137	121.09	169.583
NM_133337	Homo sapiens fer-1-like 3, myoferlin (C. elegans) (FER1L3), transcript variant 2, mRNA	-1.52156	0.00461964	362.738	238.399
NM_014028	Homo sapiens osteopetrosis associated transmembrane protein 1 (OSTM1), mRNA	-2.0195	1.307e-05	631.078	254.979
NM_024704	Homo sapiens chromosome 20 open reading frame 23 (C20orf23), mRNA	-1.87088	1.6456e-06	134.295	72.6062
NM_004633	Homo sapiens interleukin 1 receptor, type II (IL1R2), transcript variant 1, mRNA	1.39089	0.00742602	58.6414	81.6322
NM_004814	Homo sapiens U5 snRNP-specific 40 kDa protein (hPrp8-binding) (HPRP8BP), mRNA	1.42593	0.00171137	344.051	485.066
NM_002662	Homo sapiens phospholipase D1, phophatidylcholine-specific (PLD1), mRNA	-1.50861	0.00991826	334.321	218.905
NM_016303	Homo sapiens pp21 homolog (LOC51186), mRNA	-1.53765	0.00345238	849.43	552.422
NM_005095	Homo sapiens zinc finger protein 262 (ZNF262), mRNA	-1.80707	0.000156019	327.549	181.26
NM_017631	Homo sapiens hypothetical protein FLJ20035 (FLJ20035), mRNA	-2.276	3.61499e-13	148.745	65.234
NM_013290	Homo sapiens GT198, complete ORF (HUMGT198A), mRNA	1.66528	0.000864129	133.68	222.615
NM_175881	Homo sapiens hypothetical protein MGC48986 (MGC48986), mRNA	2.98121	0.00554935	10.4808	31.2454
NM_014433	Homo sapiens rhabdoid tumor deletion region gene 1 (RTDR1), mRNA	1.61991	0.00637267	60.6657	98.2729
NM_022744	Homo sapiens hypothetical protein FLJ13868 (FLJ13868), mRNA	1.34521	0.00876263	483.783	658.557
NM_004104	Homo sapiens fatty acid synthase (FASN), mRNA	1.45827	0.00963322	904.96	1319.67
NM_033044	Homo sapiens microtubule-actin crosslinking factor 1 (MACF1), transcript variant 2, mRNA	-1.73022	0.000265879	820.978	474.493
NM_014634	Homo sapiens protein phosphatase 1F (PP2C domain containing) (PPM1F), mRNA	1.45037	0.00101457	292.653	415.779
NM_004725	Homo sapiens BUB3 budding uninhibited by benzimidazoles 3 homolog (yeast) (BUB3), mRNA	-1.69174	0.000439351	1404.2	830.037
NM_005381	Homo sapiens nucleolin (NCL), mRNA	-1.47864	0.0051629	13306.2	10331.8
NM_005715	Homo sapiens uronyl-2-sulfotransferase (UST), mRNA	-1.54785	0.006142	196.474	126.933
NM_020421	Homo sapiens aarF domain containing kinase 1 (ADCK1), mRNA	1.91002	0.000217148	52.889	101.019
NM_030939	Homo sapiens chromosome 6 open reading frame 62 (C6orf62), mRNA	-1.45673	0.00297163	2538.84	1627.34
NM_000692	Homo sapiens aldehyde dehydrogenase 1 family, member B1 (ALDH1B1), nuclear gene encoding mitochondrial protein, mRNA	1.36381	0.00609678	460.143	628.289
NM_033104	Homo sapiens stonin 2 (STN2), mRNA	-1.52617	0.00723805	227.34	148.961
NM_006869	Homo sapiens centaurin, alpha 1 (CENTA1), mRNA	1.66285	0.00132564	100.795	167.607
NM_152295	Homo sapiens threonyl-tRNA synthetase (TARS), mRNA	-1.47236	0.0079581	5519.88	3748.99
NM_007358	Homo sapiens likely ortholog of mouse metal response element binding transcription factor 2 (M96), mRNA	-1.5184	0.00597359	201.723	132.853
NM_022894	Homo sapiens poly(A) polymerase gamma (PAPOLG), mRNA	-1.64707	0.000943719	313.533	190.358
NM_148894	Homo sapiens hypothetical protein FLJ33215 (FLJ33215), mRNA	-1.81597	0.00269991	45.6133	26.027
NM_014812	Homo sapiens KARP-1-binding protein (KAB), mRNA	-2.50639	0.000908461	17.9686	7.54808
NM_007071	Homo sapiens HERV-H LTR-associating 3 (HHLA3), mRNA	1.35689	0.00948879	84.9188	115.333
NM_003942	Homo sapiens ribosomal protein S6 kinase, 90kDa, polypeptide 4 (RPS6KA4), mRNA	1.83646	6.40579e-05	1065.91	1957.49
NM_001336	Homo sapiens cathepsin Z (CTSZ), mRNA	-2.82698	1.12854e-09	2159.87	764.019
NM_053041	Homo sapiens COMM domain containing 7 (COMMD7), mRNA	1.34198	0.00932482	1403.87	1905.27
NM_003601	Homo sapiens SWI/SNF related, matrix associated, actin dependent regulator of chromatin, subfamily a, member 5 (SMARCA5), mRNA	-1.5124	0.00547344	285.215	188.584
NM_017750	Homo sapiens hypothetical protein FLJ20296 (FLJ20296), mRNA	1.54766	0.00320852	329.1	509.335
NM_003188	Homo sapiens mitogen-activated protein kinase kinase kinase 7 (MAP3K7), transcript variant A, mRNA	-1.48987	0.00647095	799.469	536.604
NM_000923	Homo sapiens phosphodiesterase 4C, cAMP-specific (phosphodiesterase E1 dunce homolog, Drosophila) (PDE4C), mRNA	1.35504	0.0072416	57.2302	76.9793
NM_006623	Homo sapiens phosphoglycerate dehydrogenase (PHGDH), mRNA	1.68675	0.000462021	2541.26	4286.47
NM_002740	Homo sapiens protein kinase C, iota (PRKCI), mRNA	-2.33398	6.80617e-14	1513.45	644.95
NM_001549	Homo sapiens interferon-induced protein with tetratricopeptide repeats 4 (IFIT4), mRNA	-1.78628	0.000923062	93.5153	52.3521
NM_153029	Homo sapiens hypothetical protein FLJ31821 (FLJ31821), mRNA	-1.38964	0.00363297	546.932	378.333
NM_016625	Homo sapiens BM-011 protein (MGC12197), mRNA	-1.59905	3.33893e-05	213.215	136.317
NM_004955	Homo sapiens solute carrier family 29 (nucleoside transporters), member 1 (SLC29A1), mRNA	1.8235	7.51807e-05	2074.34	3782.57
NM_017495	Homo sapiens RNA-binding region (RNP1, RRM) containing 1 (RNPC1), transcript variant 1, mRNA	1.49307	0.00116096	145.67	224.792
NM_005625	Homo sapiens syndecan binding protein (syntenin) (SDCBP), mRNA	-1.77338	0.000145675	4185.31	2360.07
NM_178841	Homo sapiens hypothetical zinc finger protein MGC2647 (MGC2647), mRNA	1.6085	0.00700591	36.0341	57.2746
NM_002830	Homo sapiens protein tyrosine phosphatase, non-receptor type 4 (megakaryocyte) (PTPN4), mRNA	-1.50558	0.00553442	117.566	77.8658
NM_152335	Homo sapiens hypothetical protein FLJ38190 (FLJ38190), mRNA	2.01952	8.57267e-05	47.6108	96.151
NM_017831	Homo sapiens ring finger protein 125 (RNF125), mRNA	6.71128	8.8623e-15	26.3091	176.568
NM_152652	Homo sapiens zinc finger protein 553 (ZNF553), mRNA	1.48073	0.00883454	197.813	292.907
NM_000963	Homo sapiens prostaglandin-endoperoxide synthase 2 (prostaglandin G/H synthase and cyclooxygenase) (PTGS2), mRNA	-2.23181	1.28482e-12	175.935	79.2185
NM_018659	Homo sapiens cytokine-like protein C17 (C17), mRNA	2.57604	3.75467e-05	28.0239	72.1905
NM_015450	Homo sapiens protection of telomeres 1 (POT1), mRNA	-2.15806	1.05402e-11	185.785	87.5547
NM_007109	Homo sapiens transcription factor 19 (SC1) (TCF19), mRNA	1.94924	0.00033992	50.9644	99.3421
NM_018957	Homo sapiens SH3-domain binding protein 1 (SH3BP1), mRNA	1.45556	0.00090654	342.203	496.512
NM_018697	Homo sapiens LanC lantibiotic synthetase component C-like 2 (bacterial) (LANCL2), mRNA	1.80985	0.00308621	18.555	33.5177
NM_014888	Homo sapiens family with sequence similarity 3, member C (FAM3C), mRNA	-1.68095	4.42102e-06	3456.16	2042.7
AF118084	Homo sapiens PRO1914 mRNA, complete cds	-1.91394	4.17644e-05	301.058	157.298
NM_018287	Homo sapiens Rho GTPase activating protein 12 (ARHGAP12), mRNA	-1.92454	4.61442e-05	249.01	129.387
NM_020727	Homo sapiens zinc finger protein 295 (ZNF295), mRNA	-1.5158	0.00840473	66.1602	43.6552
NM_194458	Homo sapiens ubiquitin-conjugating enzyme E2, J2 (UBC6 homolog, yeast) (UBE2J2), transcript variant 3, mRNA	1.742	2.96679e-06	264.171	432.095
NM_015360	Homo sapiens KIAA0052 protein (KIAA0052), mRNA	-2.27578	2.95958e-07	1249.72	549.141
NM_014374	Homo sapiens replication initiator 1 (REPIN1), mRNA	1.33989	0.00970595	1865	2356.46
NM_004815	Homo sapiens PTPL1-associated RhoGAP 1 (PARG1), mRNA	-1.46534	0.00989944	383.515	261.724
NM_032637	Homo sapiens S-phase kinase-associated protein 2 (p45) (SKP2), transcript variant 2, mRNA	2.11972	1.89951e-06	348.774	739.303
NM_014670	Homo sapiens basic leucine zipper and W2 domains 1 (BZW1), mRNA	-1.62172	1.92459e-05	2572.08	1406.75
NM_000165	Homo sapiens gap junction protein, alpha 1, 43kDa (connexin 43) (GJA1), mRNA	-1.5178	0.000257323	345.477	227.071
NM_030627	Homo sapiens cytoplasmic polyadenylation element binding protein 4 (CPEB4), mRNA	-1.82198	1.68295e-07	131.873	72.3867
NM_138575	Homo sapiens hypothetical protein MGC5352 (MGC5352), mRNA	1.38355	0.00411063	456.538	630.474
NM_003358	Homo sapiens UDP-glucose ceramide glucosyltransferase (UGCG), mRNA	-1.6265	0.00105548	937.998	576.698
NM_021966	Homo sapiens T-cell leukemia/lymphoma 1A (TCL1A), mRNA	1.72676	0.00237638	70.5512	121.825
NM_006107	Homo sapiens acid-inducible phosphoprotein (OA48-18), mRNA	-1.37217	0.00948103	99.9504	72.4589
NM_005225	Homo sapiens E2F transcription factor 1 (E2F1), mRNA	2.09336	6.58341e-11	262.027	548.005
NM_006777	Homo sapiens zinc finger and BTB domain containing 33 (ZBTB33), mRNA	-2.13208	0.00264542	52.9995	27.7364
NM_003404	Homo sapiens tyrosine 3-monooxygenase/tryptophan 5-monooxygenase activation protein, beta polypeptide (YWHAB), transcript variant 1, mRNA	-1.36989	0.00540511	17936.7	13288.6
NM_024635	Homo sapiens MAK10 homolog, amino-acid N-acetyltransferase subunit, (S. cerevisiae) (MAK10), mRNA	-1.612	2.43949e-05	1501.55	929.269
NM_032627	Homo sapiens single stranded DNA binding protein 4 (SSBP4), mRNA	1.61659	2.18119e-05	762.051	1193.18
NM_003135	Homo sapiens signal recognition particle 19kDa (SRP19), mRNA	-1.36367	0.00611356	905.665	673.265
NM_014260	Homo sapiens HLA class II region expressed gene KE2 (HKE2), mRNA	1.64939	0.000766035	1070.3	1765.35
NM_005850	Homo sapiens splicing factor 3b, subunit 4, 49kDa (SF3B4), mRNA	1.51321	0.00543131	197.603	299.016
NM_006141	Homo sapiens dynein, cytoplasmic, light intermediate polypeptide 2 (DNCLI2), mRNA	-1.59472	3.70639e-05	1492.87	1012.04
NM_004252	Homo sapiens solute carrier family 9 (sodium/hydrogen exchanger), isoform 3 regulator 1 (SLC9A3R1), mRNA	1.61612	0.00118957	1767.66	2856.75
NM_032040	Homo sapiens coiled-coil domain containing 8 (CCDC8), mRNA	1.54549	0.00306249	1115.43	1723.89
NM_005229	Homo sapiens ELK1, member of ETS oncogene family (ELK1), mRNA	1.87242	0.000101501	118.295	221.497
NM_002015	Homo sapiens forkhead box O1A (rhabdomyosarcoma) (FOXO1A), mRNA	-1.40171	0.00695117	1420.94	913.314
NM_015426	Homo sapiens DKFZP434C245 protein (DKFZP434C245), mRNA	1.90898	1.09761e-08	279.787	527.157
NM_022492	Homo sapiens hypothetical protein FLJ12788 (FLJ12788), mRNA	1.46304	0.00981446	234.894	343.659
NM_144707	Homo sapiens prominin 2 (PROM2), mRNA	2.06869	3.91822e-06	276.508	572.01
NM_018489	Homo sapiens ash1 (absent, small, or homeotic)-like (Drosophila) (ASH1L), mRNA	-1.73663	0.00197585	57.8783	35.1461
NM_024037	Homo sapiens hypothetical protein MGC2603 (MGC2603), mRNA	1.78515	0.000142617	342.147	610.784
NM_031858	Homo sapiens membrane component, chromosome 17, surface marker 2 (ovarian carcinoma antigen CA125) (M17S2), transcript variant 2, mRNA	-1.76191	0.000169452	7230.41	4103.73
NM_005410	Homo sapiens selenoprotein P, plasma, 1 (SEPP1), mRNA	-1.80156	0.000180754	198.475	110.168
NM_003211	Homo sapiens thymine-DNA glycosylase (TDG), mRNA	-1.41099	0.00234142	1465.48	1004.95
NM_003486	Homo sapiens solute carrier family 7 (cationic amino acid transporter, y+ system), member 5 (SLC7A5), mRNA	1.38977	0.00362347	1998.17	2803.76
NM_001172	Homo sapiens arginase, type II (ARG2), nuclear gene encoding mitochondrial protein, mRNA	1.56122	0.0025344	541.914	846.046
NM_004364	Homo sapiens CCAAT/enhancer binding protein (C/EBP), alpha (CEBPA), mRNA	1.70027	0.0036916	5268.27	6290.01
NM_004360	Homo sapiens cadherin 1, type 1, E-cadherin (epithelial) (CDH1), mRNA	-1.4511	0.000998694	16130.4	11119.6
NM_170685	Homo sapiens tachykinin 4 (hemokinin) (TAC4), mRNA	-2.5953	0.00839919	33.3705	12.858
NM_013267	Homo sapiens glutaminase 2 (liver, mitochondrial) (GLS2), nuclear gene encoding mitochondrial protein, transcript variant 1, mRNA	1.98606	7.37614e-05	67.4943	134.048
NM_002875	Homo sapiens RAD51 homolog (RecA homolog, E. coli) (S. cerevisiae) (RAD51), transcript variant 1, mRNA	1.83503	6.52713e-05	970.559	1781
NM_021630	Homo sapiens PDZ and LIM domain 2 (mystique) (PDLIM2), transcript variant 2, mRNA	1.6824	0.000490581	1561.37	2626.84
NM_030916	Homo sapiens poliovirus receptor-related 4 (PVRL4), mRNA	1.69048	0.00233605	73.9532	125.016
NM_006265	Homo sapiens RAD21 homolog (S. pombe) (RAD21), mRNA	-1.47491	0.00771787	2108.24	1429.4
NM_152374	Homo sapiens hypothetical protein FLJ38984 (FLJ38984), mRNA	1.82206	0.00340306	36.8074	67.0654
NM_003981	Homo sapiens protein regulator of cytokinesis 1 (PRC1), transcript variant 1, mRNA	1.47354	0.00785937	1409.53	2076.99
NM_021994	Homo sapiens zinc finger protein (C2H2 type) 277 (ZNF277), mRNA	-1.87331	1.07348e-06	321.016	170.216
NM_024571	Homo sapiens chromosome 16 open reading frame 33 (C16orf33), mRNA	3.80016	1.03534e-12	2273.46	8639.51
NM_015480	Homo sapiens poliovirus receptor-related 3 (PVRL3), mRNA	-1.75136	0.000398612	170.02	97.0789
NM_002954	Homo sapiens ribosomal protein S27a (RPS27A), mRNA	-1.39725	0.00311011	49650.4	35088.8
NM_007249	Homo sapiens Kruppel-like factor 12 (KLF12), transcript variant 1, mRNA	-1.85836	0.000332419	166.268	89.4705
NM_004972	Homo sapiens Janus kinase 2 (a protein tyrosine kinase) (JAK2), mRNA	-1.63885	0.000234726	28.0634	16.322
NM_018140	Homo sapiens hypothetical protein FLJ10565 (FLJ10565), mRNA	1.47048	0.00904903	257.155	378.141
NM_153348	Homo sapiens F-box and WD-40 domain protein 8 (FBXW8), transcript variant 1, mRNA	1.459	0.00291613	40.494	58.7536
A_23_P165819	Unknown	-1.52954	0.00375876	43601.4	28506.2
NM_003149	Homo sapiens SH3 and cysteine rich domain (STAC), mRNA	1.8784	0.000989951	25.4047	45.9877
AK023743	Homo sapiens cDNA FLJ13681 fis, clone PLACE2000014, weakly similar to HYPOTHETICAL HELICASE C28H8.3 IN CHROMOSOME III	-1.83074	0.000421728	105.826	57.8047
NM_138804	Homo sapiens hypothetical protein BC014602 (LOC130951), mRNA	5.06941	0.00371384	5.03082	25.5033
NM_025134	Homo sapiens hypothetical protein FLJ12178 (FLJ12178), mRNA	-2.02817	4.98284e-05	57.6419	29.8401
NM_025180	Homo sapiens hypothetical protein FLJ13386 (FLJ13386), mRNA	-1.46034	0.000816861	220.879	147.911
NM_017944	Homo sapiens ubiquitin specific protease 47 (USP47), mRNA	-1.43185	0.00705825	50.2803	35.64
NM_000448	Homo sapiens recombination activating gene 1 (RAG1), mRNA	-2.15756	2.14888e-05	67.3297	32.9322
NM_014572	Homo sapiens LATS, large tumor suppressor, homolog 2 (Drosophila) (LATS2), mRNA	-1.69705	0.000404174	2139.71	1260.83
NM_016217	Homo sapiens headcase homolog (Drosophila) (HECA), mRNA	-1.86885	4.27108e-05	1129.26	604.256
NM_017761	Homo sapiens proline-rich nuclear receptor coactivator 2 (PNRC2), mRNA	-1.71166	0.000339139	1011.75	591.092
NM_000234	Homo sapiens ligase I, DNA, ATP-dependent (LIG1), mRNA	1.69263	0.000427462	1788.79	3027.76
NM_005909	Homo sapiens microtubule-associated protein 1B (MAP1B), transcript variant 1, mRNA	-1.6528	0.00209601	130.863	79.1764
NM_003930	Homo sapiens src family associated phosphoprotein 2 (SCAP2), mRNA	-1.65256	0.00104224	325.275	196.831
NM_003675	Homo sapiens PRP18 pre-mRNA processing factor 18 homolog (yeast) (PRPF18), mRNA	-1.51948	0.00440691	723.955	476.45
NM_014974	Homo sapiens KIAA0934 (KIAA0934), mRNA	-1.54485	0.00453171	250.739	162.307
NM_152905	Homo sapiens neural precursor cell expressed, developmentally down-regulated 1 (NEDD1), mRNA	-1.67285	0.00114662	30.2815	18.1244
NM_033020	Homo sapiens tripartite motif-containing 33 (TRIM33), transcript variant beta, mRNA	-1.52486	0.000192154	415.51	271.994
AK024488	Homo sapiens mRNA for FLJ00087 protein, partial cds	2.17567	0.00480206	20.6883	45.0111
NM_006734	Homo sapiens human immunodeficiency virus type I enhancer binding protein 2 (HIVEP2), mRNA	-1.58868	0.00203596	462.371	291.042
NM_017922	Homo sapiens PRP39 pre-mRNA processing factor 39 homolog (yeast) (PRPF39), mRNA	-2.22208	0.00187116	56.3775	25.3715
NM_020948	Homo sapiens mesoderm induction early response 1 (MI-ER1), mRNA	-1.76145	8.59264e-05	220.948	120.725
NM_002759	Homo sapiens protein kinase, interferon-inducible double stranded RNA dependent (PRKR), mRNA	-2.56214	1.36876e-08	1987.96	775.895
NM_006826	Homo sapiens tyrosine 3-monooxygenase/tryptophan 5-monooxygenase activation protein, theta polypeptide (YWHAQ), mRNA	-1.35861	0.00675341	48097.5	35249.9
NM_018217	Homo sapiens chromosome 20 open reading frame 31 (C20orf31), mRNA	1.44503	0.00113847	658.8	922.781
NM_005723	Homo sapiens transmembrane 4 superfamily member 9 (TM4SF9), mRNA	-1.58038	0.00191456	7539.1	4770.44
BC020630	Homo sapiens calcium/calmodulin-dependent protein kinase II, mRNA (cDNA clone MGC:22256 IMAGE:4703846), complete cds	-1.55698	0.00261332	11925.5	7659.38
NM_014887	Homo sapiens phosphonoformate immuno-associated protein 5 (PFAAP5), mRNA	-1.63177	0.000977875	1413.36	866.152
NM_006088	Homo sapiens tubulin, beta, 2 (TUBB2), mRNA	1.59256	3.90392e-05	37973.3	66421.8
NM_012291	Homo sapiens extra spindle poles like 1 (S. cerevisiae) (ESPL1), mRNA	1.84299	0.000215218	142.106	271.22
NM_022121	Homo sapiens PERP, TP53 apoptosis effector (PERP), mRNA	-1.90549	2.57915e-05	62160	32621.5
NM_006845	Homo sapiens kinesin family member 2C (KIF2C), mRNA	1.85514	4.98692e-05	1224.02	2270.73
NM_032370	Homo sapiens hypothetical protein MGC15716 (MGC15716), mRNA	1.74432	0.000790441	78.8037	137.459
NM_016095	Homo sapiens DNA replication complex GINS protein PSF2 (Pfs2), mRNA	2.31118	1.94876e-07	976.082	2255.9
NM_016289	Homo sapiens MO25 protein (MO25), mRNA	-1.76965	0.000155501	1248.31	705.396
NM_002691	Homo sapiens polymerase (DNA directed), delta 1, catalytic subunit 125kDa (POLD1), mRNA	1.5207	0.000211401	3040.24	4575.16
NM_182551	Homo sapiens HSRG1849 (UNQ1849), mRNA	-1.55009	0.00289852	1491.44	962.164
NM_014043	Homo sapiens DKFZP564O123 protein (DKFZP564O123), mRNA	-1.4097	0.00240491	301.198	213.909
NM_001760	Homo sapiens cyclin D3 (CCND3), mRNA	1.3836	0.00567667	938.178	1196.89
NM_002135	Homo sapiens nuclear receptor subfamily 4, group A, member 1 (NR4A1), transcript variant 1, mRNA	2.23305	4.28673e-05	35.5564	79.3992
NM_001730	Homo sapiens Kruppel-like factor 5 (intestinal) (KLF5), mRNA	-1.69556	3.05604e-06	2830.79	1662.3
NM_001511	Homo sapiens chemokine (C-X-C motif) ligand 1 (melanoma growth stimulating activity, alpha) (CXCL1), mRNA	-1.48574	0.00669919	2332.43	1569.88
NM_012225	Homo sapiens nucleotide binding protein 2 (MinD homolog, E. coli) (NUBP2), mRNA	1.49449	0.00600458	1027.03	1534.88
NM_005738	Unknown	1.52587	0.000282556	38.2255	58.9963
NM_003362	Homo sapiens uracil-DNA glycosylase (UNG), nuclear gene encoding mitochondrial protein, transcript variant 1, mRNA	1.80518	0.000123772	231.251	417.451
NM_022496	Homo sapiens ARP6 actin-related protein 6 homolog (yeast) (ACTR6), mRNA	-1.71976	0.000300948	1342.4	780.572
NM_139207	Homo sapiens nucleosome assembly protein 1-like 1 (NAP1L1), transcript variant 1, mRNA	-1.55353	0.0027393	3038.56	1955.91
NM_018401	Homo sapiens serine/threonine kinase 32B (STK32B), mRNA	2.20714	3.06116e-06	41.5728	92.3008
NM_003273	Homo sapiens transmembrane 7 superfamily member 2 (TM7SF2), mRNA	1.41747	0.00801689	2356.45	2954.82
NM_001949	Homo sapiens E2F transcription factor 3 (E2F3), mRNA	-1.56781	0.00228182	1712.25	1092.13
NM_021095	Homo sapiens solute carrier family 5 (sodium-dependent vitamin transporter), member 6 (SLC5A6), mRNA	1.57994	5.28254e-05	155.493	241.934
NM_004477	Homo sapiens FSHD region gene 1 (FRG1), mRNA	-1.35711	0.00695516	4166.97	3001.66
NM_001206	Homo sapiens basic transcription element binding protein 1 (BTEB1), mRNA	-2.00628	7.35837e-06	1133.31	564.881
NM_002480	Homo sapiens protein phosphatase 1, regulatory (inhibitor) subunit 12A (PPP1R12A), mRNA	-2.10427	4.83847e-11	429.038	202.227
NM_000700	Homo sapiens annexin A1 (ANXA1), mRNA	-1.68858	0.000450253	39259.3	23249.9
NM_031943	Homo sapiens IFP38 (IFP38), mRNA	2.06467	0.000144283	49.4181	102.032
NM_007309	Homo sapiens diaphanous homolog 2 (Drosophila) (DIAPH2), transcript variant 12C, mRNA	-1.88779	0.000676256	97.3878	51.5883
NM_019012	Homo sapiens phosphoinositol 3-phosphate-binding protein-2 (PEPP2), mRNA	-1.96872	6.47015e-05	188.748	95.8735
NM_003579	Homo sapiens RAD54-like (S. cerevisiae) (RAD54L), mRNA	2.16133	1.19993e-06	359.766	777.575
NM_004656	Homo sapiens BRCA1 associated protein-1 (ubiquitin carboxy-terminal hydrolase) (BAP1), mRNA	1.34257	0.0092197	1324.33	1784.05
NM_018170	Homo sapiens hypothetical protein FLJ10656 (P15RS), mRNA	-1.52563	0.000188773	490.884	299.822
NM_014802	Homo sapiens KIAA0528 gene product (KIAA0528), mRNA	-1.46542	0.000730913	122.17	83.0107
NM_006153	Homo sapiens NCK adaptor protein 1 (NCK1), mRNA	-1.71662	0.000334061	544.799	317.368
NM_032226	Homo sapiens zinc finger, CCHC domain containing 7 (ZCCHC7), mRNA	-1.50832	0.00117982	149.644	101.475
NM_006556	Homo sapiens phosphomevalonate kinase (PMVK), mRNA	1.52358	0.00407851	1503.42	2290.58
NM_016352	Homo sapiens carboxypeptidase A4 (CPA4), mRNA	2.54029	1.71868e-16	137.483	339.626
NM_148977	Homo sapiens pantothenate kinase 1 (PANK1), transcript variant alpha, mRNA	-2.10975	0.00510989	40.716	19.299
NM_004704	Homo sapiens RNA, U3 small nucleolar interacting protein 2 (RNU3IP2), mRNA	1.48892	0.00649152	951.248	1416.33
NM_016061	Homo sapiens yippee protein (CGI-127), mRNA	-1.63953	0.000870634	2620.74	1598.47
NM_006447	Homo sapiens ubiquitin specific protease 16 (USP16), mRNA	-2.29334	2.56716e-07	753.813	328.696
NM_016619	Homo sapiens placenta-specific 8 (PLAC8), mRNA	1.46555	0.000728845	108.808	160.433
NM_016371	Homo sapiens hydroxysteroid (17-beta) dehydrogenase 7 (HSD17B7), mRNA	1.46378	0.000757667	528.013	770.943
NM_007034	Homo sapiens DnaJ (Hsp40) homolog, subfamily B, member 4 (DNAJB4), mRNA	-1.57002	6.68805e-05	69.4749	44.2538
NM_004641	Homo sapiens myeloid/lymphoid or mixed-lineage leukemia (trithorax homolog, Drosophila); translocated to, 10 (MLLT10), mRNA	-1.67476	0.00323241	231.005	140.771
NM_005258	Homo sapiens GTP cyclohydrolase I feedback regulator (GCHFR), mRNA	1.54019	0.00362775	299.655	461.527
A_23_P134405	Unknown	2.3639	0.000447288	26.5462	62.7527
NM_058172	Homo sapiens anthrax toxin receptor 2 (ANTXR2), mRNA	-1.44869	0.00791538	8650.74	4349.71
NM_006346	Homo sapiens chromosome 13 open reading frame 24 (C13orf24), mRNA	-1.9663	8.00195e-05	120.248	61.1546
A_23_P146981	Unknown	-2.80556	5.4087e-08	149.342	53.2306
NM_002894	Homo sapiens retinoblastoma binding protein 8 (RBBP8), transcript variant 1, mRNA	-1.69479	0.000442556	726.773	428.827
NM_000408	Homo sapiens glycerol-3-phosphate dehydrogenase 2 (mitochondrial) (GPD2), mRNA	-1.86998	4.90473e-05	430.916	230.44
NM_006493	Homo sapiens ceroid-lipofuscinosis, neuronal 5 (CLN5), mRNA	-1.4958	0.00687595	361.803	233.544
NM_001300	Homo sapiens core promoter element binding protein (COPEB), mRNA	-1.56956	0.00221137	5766.75	3674.12
NM_018976	Homo sapiens solute carrier family 38, member 2 (SLC38A2), mRNA	-2.03284	3.59767e-10	2687.52	1363.3
AK127004	Homo sapiens cDNA FLJ45059 fis, clone BRAWH3023274	1.51705	0.00485746	304.583	462.068
NM_002525	Homo sapiens nardilysin (N-arginine dibasic convertase) (NRD1), mRNA	-1.60403	0.00139789	4292.91	2676.33
NM_014048	Homo sapiens myocardin-related transcription factor B (MRTF-B), mRNA	-1.5794	0.00227776	477.13	302.096
NM_006670	Homo sapiens trophoblast glycoprotein (TPBG), mRNA	-1.50008	0.00554808	3171.23	2114.04
NM_003318	Homo sapiens TTK protein kinase (TTK), mRNA	-1.96219	0.00239863	53.5301	27.2808
NM_015848	Homo sapiens cytokeratin 2 (HUMCYT2A), mRNA	-1.56303	0.00738423	129.946	83.1372
NM_018420	Homo sapiens solute carrier family 22 (organic cation transporter), member 15 (SLC22A15), mRNA	-1.45731	0.00982073	846.566	580.912
NM_003137	Unknown	-1.53077	0.00369936	6602.1	4312.93
NM_005573	Homo sapiens lamin B1 (LMNB1), mRNA	4.01352	4.03784e-13	200.584	805.048
NM_003367	Homo sapiens upstream transcription factor 2, c-fos interacting (USF2), transcript variant 1, mRNA	1.53589	0.00368327	345.779	531.079
NM_004217	Homo sapiens aurora kinase B (AURKB), mRNA	2.5948	2.50623e-08	126.004	326.954
NM_000252	Homo sapiens myotubular myopathy 1 (MTM1), mRNA	-1.47506	0.0033431	111.926	75.9325
NM_015132	Homo sapiens sorting nexin 13 (SNX13), mRNA	-1.4314	0.00152397	197.549	134.49
NM_018101	Homo sapiens cell division cycle associated 8 (CDCA8), mRNA	1.72161	0.000289952	2914.1	5016.95
NM_018050	Homo sapiens MANSC domain containing 1 (MANSC1), mRNA	1.86895	0.00170192	44.1833	82.5765
NM_020172	Homo sapiens SPPL2b (SPPL2B), mRNA	1.45756	0.00963797	28082.9	40932.5
NM_014212	Homo sapiens homeo box C11 (HOXC11), mRNA	2.46043	0.00192503	19.7125	48.5011
NM_001159	Homo sapiens aldehyde oxidase 1 (AOX1), mRNA	-1.54558	0.00309131	1170.19	757.121
NM_015934	Homo sapiens nucleolar protein NOP5/NOP58 (NOP5/NOP58), mRNA	-1.71465	0.000318402	3560.81	2076.7
NM_003020	Homo sapiens secretory granule, neuroendocrine protein 1 (7B2 protein) (SGNE1), mRNA	-1.58895	0.0017458	1310.11	824.514
NM_001256	Homo sapiens cell division cycle 27 (CDC27), mRNA	-1.89701	2.98405e-05	1158.33	610.606
NM_003859	Homo sapiens dolichyl-phosphate mannosyltransferase polypeptide 1, catalytic subunit (DPM1), mRNA	-1.50256	0.00536506	5645.75	3757.42
NM_144683	Homo sapiens hypothetical protein MGC23280 (MGC23280), mRNA	1.70836	5.73474e-06	176.646	322.508
NM_153354	Homo sapiens hypothetical protein MGC33214 (MGC33214), mRNA	-1.71074	2.0767e-06	233.424	134.754
NM_000222	Homo sapiens v-kit Hardy-Zuckerman 4 feline sarcoma viral oncogene homolog (KIT), mRNA	-1.56916	0.00141813	12.5513	8.03751
NM_030797	Homo sapiens hypothetical protein DKFZp566A1524 (DKFZP566A1524), mRNA	1.67521	0.00257423	57.1691	95.7703
NM_019593	Homo sapiens hypothetical protein KIAA1434 (KIAA1434), mRNA	-1.67715	0.000667297	271.394	161.818
NM_007315	Homo sapiens signal transducer and activator of transcription 1, 91kDa (STAT1), transcript variant alpha, mRNA	-1.57712	0.00262909	324.326	205.645
NM_014305	Homo sapiens TDP-glucose 4,6-dehydratase (TGDS), mRNA	-1.48002	0.00901219	258.717	174.807
NM_007280	Homo sapiens Opa-interacting protein 5 (OIP5), mRNA	1.7016	0.000387534	542.075	922.393
NM_052987	Homo sapiens cyclin-dependent kinase (CDC2-like) 10 (CDK10), transcript variant 2, mRNA	1.82901	9.46644e-08	204.403	395.329
NM_014395	Homo sapiens dual adaptor of phosphotyrosine and 3-phosphoinositides (DAPP1), mRNA	-1.65851	0.000681283	1377.41	830.506
NM_000305	Homo sapiens paraoxonase 2 (PON2), mRNA	-1.52616	0.00394913	1703.74	1116.36
AK025816	Homo sapiens cDNA: FLJ22163 fis, clone HRC00430	-1.55318	0.00275328	3329.75	2143.83
NM_006472	Homo sapiens thioredoxin interacting protein (TXNIP), mRNA	-1.63334	0.000943069	52566.3	32183.4
NM_007013	Homo sapiens WW domain-containing protein 1 (WWP1), mRNA	-1.71152	0.000373129	550.174	321.454
NM_002436	Homo sapiens membrane protein, palmitoylated 1, 55kDa (MPP1), mRNA	1.51898	0.00444416	466.271	708.253
NM_004660	Homo sapiens DEAD (Asp-Glu-Ala-Asp) box polypeptide 3, Y-linked (DDX3Y), mRNA	-1.47711	0.00104691	114.862	77.4369
NM_006166	Homo sapiens nuclear transcription factor Y, beta (NFYB), mRNA	-1.70429	7.15856e-05	365.063	230.113
NM_001812	Homo sapiens centromere protein C 1 (CENPC1), mRNA	-2.20845	1.2516e-10	52.9513	23.8723
NM_007159	Homo sapiens sarcolemma associated protein (SLMAP), mRNA	-1.78603	2.95197e-07	511.362	272.007
NM_000550	Homo sapiens tyrosinase-related protein 1 (TYRP1), mRNA	2.19577	0.000873896	29.8967	65.6463
NM_006979	Homo sapiens solute carrier family 39 (zinc transporter), member 7 (SLC39A7), mRNA	-1.49413	0.00622351	748.749	501.126
NM_015537	Homo sapiens nasal embryonic LHRH factor (NELF), mRNA	1.36456	0.00600686	921.738	1250.18
NM_002145	Homo sapiens homeo box B2 (HOXB2), mRNA	2.09783	0.00125423	20.1487	40.6078
NM_003441	Homo sapiens zinc finger protein 141 (clone pHZ-44) (ZNF141), mRNA	-2.28673	0.00398424	29.9708	14.1539
NM_024331	Homo sapiens chromosome 20 open reading frame 121 (C20orf121), mRNA	-1.40342	0.00273939	2262.36	1592.57
NM_001790	Homo sapiens cell division cycle 25C (CDC25C), transcript variant 1, mRNA	2.4899	3.64465e-06	45.9552	114.424
NM_003504	Homo sapiens CDC45 cell division cycle 45-like (S. cerevisiae) (CDC45L), mRNA	1.82231	7.64756e-05	1734.44	3160.69
NM_153186	Unknown	-1.41007	0.00238652	8665.44	6017.76
NM_013355	Homo sapiens protein kinase N3 (PKN3), mRNA	1.53121	0.00915578	75.387	115.434
NM_033418	Homo sapiens hypothetical protein MGC9084 (MGC9084), mRNA	-2.2442	9.89254e-06	137.268	61.1655
NM_003511	Homo sapiens histone 1, H2al (HIST1H2AL), mRNA	3.68903	0.00658762	7.52267	27.7513
NM_000016	Homo sapiens acyl-Coenzyme A dehydrogenase, C-4 to C-12 straight chain (ACADM), nuclear gene encoding mitochondrial protein, mRNA	-1.73944	0.0015935	93.3083	53.6427
NM_006467	Homo sapiens polymerase (RNA) III (DNA directed) polypeptide G (32kD) (POLR3G), mRNA	1.58061	0.00239351	155.18	245.28
NM_173608	Homo sapiens chromosome 14 open reading frame 80 (C14orf80), mRNA	1.78978	0.000145952	177.191	317.133
NM_033360	Homo sapiens v-Ki-ras2 Kirsten rat sarcoma 2 viral oncogene homolog (KRAS2), transcript variant a, mRNA	-2.02499	4.47883e-10	745.292	385.073
NM_013346	Homo sapiens sorting nexin 12 (SNX12), mRNA	1.4858	0.00698076	411.308	611.122
NM_000158	Homo sapiens glucan (1,4-alpha-), branching enzyme 1 (glycogen branching enzyme, Andersen disease, glycogen storage disease type IV) (GBE1), mRNA	-1.67569	0.000535686	4047.52	2415.44
NM_003707	Homo sapiens RuvB-like 1 (E. coli) (RUVBL1), mRNA	1.38148	0.00428621	308.933	428.578
NM_152259	Homo sapiens hypothetical protein MGC45866 (MGC45866), mRNA	1.48021	0.0005274	677.965	965.553
NM_019051	Homo sapiens mitochondrial ribosomal protein L50 (MRPL50), nuclear gene encoding mitochondrial protein, mRNA	-1.48652	0.00662833	2365.08	1591.02
NM_001338	Homo sapiens coxsackie virus and adenovirus receptor (CXADR), mRNA	-1.49732	0.000359661	165.235	106.98
NM_005056	Homo sapiens Jumonji, AT rich interactive domain 1A (RBBP2-like) (JARID1A), mRNA	-1.77519	1.52733e-05	975.072	496.577
NM_017799	Homo sapiens chromosome 14 open reading frame 101 (C14orf101), mRNA	-1.72597	0.000345492	372.096	215.587
NM_031894	Homo sapiens ferritin, heavy polypeptide-like 17 (FTHL17), mRNA	1.56538	0.00234416	1805.06	2825.61
NM_145062	Homo sapiens chromosome 6 open reading frame 113 (C6orf113), mRNA	-1.89604	5.35116e-05	300.812	158.653
NM_004370	Homo sapiens collagen, type XII, alpha 1 (COL12A1), transcript variant long, mRNA	-1.54758	0.00011346	688.281	439.615
NM_153689	Homo sapiens hypothetical protein FLJ38973 (FLJ38973), mRNA	-1.53665	0.00166849	79.9071	52.0321
NM_017719	Homo sapiens SNF-1 related kinase (SNRK), mRNA	-1.58142	0.00176923	110.268	69.8458
NM_178448	Homo sapiens chromosome 9 open reading frame 140 (C9orf140), mRNA	2.04233	8.85594e-06	130.003	265.51
NM_198679	Homo sapiens Rap guanine nucleotide exchange factor (GEF) 1 (RAPGEF1), transcript variant 2, mRNA	1.35816	0.00681357	214.346	280.248
NM_016824	Homo sapiens adducin 3 (gamma) (ADD3), transcript variant 1, mRNA	-1.72306	1.51498e-06	314.441	182.805
NM_138430	Homo sapiens ADP-ribosylhydrolase like 1 (ADPRHL1), transcript variant 1, mRNA	1.99304	0.00100518	44.0952	87.8837
NM_012153	Unknown	-2.14799	1.57616e-06	563.321	262.255
NM_018129	Homo sapiens pyridoxine-5'-phosphate oxidase (PNPO), mRNA	1.81857	0.00172434	67.3484	120.418
NM_152906	Homo sapiens hypothetical protein DKFZp761P1121 (DKFZp761P1121), mRNA	1.6119	0.00171099	135.743	218.804
NM_152726	Homo sapiens Smhs2 homolog (rat) (FLJ34588), mRNA	-1.51019	0.00490429	1098.68	727.512
NM_001071	Homo sapiens thymidylate synthetase (TYMS), mRNA	1.72639	0.000271986	3629.83	6266.51
NM_000071	Homo sapiens cystathionine-beta-synthase (CBS), mRNA	1.34346	0.00906292	4864.82	5960
NM_013370	Homo sapiens pregnancy-induced growth inhibitor (OKL38), mRNA	4.42224	0.000388297	8.71021	38.5186
NM_003257	Homo sapiens tight junction protein 1 (zona occludens 1) (TJP1), transcript variant 1, mRNA	-1.51692	0.0002305	1389.95	911.539
NM_030793	Homo sapiens likely ortholog of mouse modulator of KLF7 activity (MOKA), transcript variant 1, mRNA	-1.67753	0.000774141	211.858	126.292
NM_024693	Homo sapiens enoyl Coenzyme A hydratase domain containing 3 (ECHDC3), mRNA	1.36338	0.00614896	1324.39	1701.69
AK094968	Homo sapiens cDNA FLJ37649 fis, clone BRHIP2000534, moderately similar to GAMMA-INTERFERON-INDUCIBLE PROTEIN IFI-16	-1.69862	0.000395002	2888.48	1700.49
NM_006110	Homo sapiens CD2 antigen (cytoplasmic tail) binding protein 2 (CD2BP2), mRNA	1.48036	0.00739678	479.952	710.504
NM_133629	Homo sapiens RAD51-like 3 (S. cerevisiae) (RAD51L3), transcript variant 4, mRNA	1.50383	0.00626839	169.758	255.287
NM_005482	Homo sapiens phosphatidylinositol glycan, class K (PIGK), mRNA	-1.47863	0.000546233	462.881	317.043
NM_016426	Homo sapiens G-2 and S-phase expressed 1 (GTSE1), mRNA	1.92852	6.43893e-09	99.7866	192.107
NM_152261	Homo sapiens hypothetical protein MGC17943 (MGC17943), mRNA	-1.70962	0.000342574	2486.61	1454.48
NM_173822	Homo sapiens hypothetical protein MGC39518 (MGC39518), mRNA	-2.60635	0.00127185	45.7709	17.5613
NM_003718	Homo sapiens cell division cycle 2-like 5 (cholinesterase-related cell division controller) (CDC2L5), transcript variant 1, mRNA	-1.53817	0.00379205	405.38	263.547
NM_018672	Homo sapiens ATP-binding cassette, sub-family A (ABC1), member 5 (ABCA5), transcript variant 1, mRNA	-1.48699	0.000453438	52.7496	35.5225
NM_014016	Homo sapiens SAC1 suppressor of actin mutations 1-like (yeast) (SACM1L), mRNA	-1.47083	0.00931107	340.033	231.185
NM_174931	Homo sapiens hypothetical protein FLJ38348 (FLJ38348), mRNA	-2.20098	5.99645e-06	186.184	84.5913
NM_004766	Homo sapiens coatomer protein complex, subunit beta 2 (beta prime) (COPB2), mRNA	-1.57551	0.00204208	15029.5	9539.43
NM_170587	Homo sapiens regulator of G-protein signalling 20 (RGS20), mRNA	-1.46747	0.00848135	5420.67	3693.88
NM_013437	Homo sapiens suppression of tumorigenicity (ST7), mRNA	-1.96061	2.66822e-09	422.194	218.639
NM_033120	Homo sapiens naked cuticle homolog 2 (Drosophila) (NKD2), mRNA	1.41371	0.00421719	653.41	980.747
NM_138335	Homo sapiens glucosamine-6-phosphate deaminase 2 (GNPDA2), mRNA	-1.84734	6.2466e-05	587.263	317.896
NM_018847	Homo sapiens KIAA1354 protein (KIAA1354), mRNA	-1.69379	0.000424024	1456.39	859.838
NM_004384	Homo sapiens casein kinase 1, gamma 3 (CSNK1G3), mRNA	-1.63424	0.000847676	183.509	116.663
NM_018235	Homo sapiens CNDP dipeptidase 2 (metallopeptidase M20 family) (CNDP2), mRNA	1.42752	0.00165472	635.858	909.471
NM_018682	Homo sapiens myeloid/lymphoid or mixed-lineage leukemia 5 (trithorax homolog, Drosophila) (MLL5), mRNA	-1.42626	0.00356867	180.757	121.475
NM_022473	Homo sapiens zinc finger protein 106 homolog (mouse) (ZFP106), mRNA	-1.71739	0.000318446	1140.05	663.826
NM_016258	Homo sapiens high-glucose-regulated protein 8 (HGRG8), mRNA	-1.46052	0.000813758	6745.28	4629.42
NM_002310	Homo sapiens leukemia inhibitory factor receptor (LIFR), mRNA	-1.96566	0.00766832	21.2352	12.3726
NM_003540	Homo sapiens histone 1, H4f (HIST1H4F), mRNA	1.55305	0.00587572	106.707	165.72
NM_138769	Homo sapiens ras homolog gene family, member T2 (RHOT2), mRNA	1.45744	0.00974445	933.95	1361.17
NM_014508	Homo sapiens apolipoprotein B mRNA editing enzyme, catalytic polypeptide-like 3C (APOBEC3C), mRNA	1.53035	0.00376331	710.422	1087.2
NM_024567	Unknown	-1.53473	0.00352214	2252.56	1467.72
NM_005159	Homo sapiens actin, alpha, cardiac muscle (ACTC), mRNA	1.51512	0.000240219	2383.45	3733.06
NM_152341	Homo sapiens hypothetical protein FLJ30002 (FLJ30002), mRNA	1.55213	0.000101984	138.625	217.907
NM_020651	Homo sapiens pellino homolog 1 (Drosophila) (PELI1), mRNA	-2.04567	5.4714e-06	522.65	255.491
NM_005109	Homo sapiens oxidative-stress responsive 1 (OSR1), mRNA	-1.4341	0.00505713	1233.53	922.978
NM_002906	Homo sapiens radixin (RDX), mRNA	-1.48627	0.00741137	318.472	214.276
NM_022826	Homo sapiens axotrophin (AXOT), mRNA	-1.47242	0.00980342	216.518	147.049
NM_153246	Homo sapiens hypothetical protein MGC45491 (MGC45491), mRNA	2.19892	9.49455e-05	32.4533	70.8358
NM_021033	Homo sapiens RAP2A, member of RAS oncogene family (RAP2A), mRNA	-1.97204	1.92266e-05	252.884	128.235
NM_014498	Homo sapiens golgi phosphoprotein 4 (GOLPH4), mRNA	-1.82576	0.000229893	194.446	106.502
NM_024516	Homo sapiens hypothetical protein MGC4606 (MGC4606), mRNA	1.45136	0.00433493	6646.97	8490.01
NM_006788	Homo sapiens ralA binding protein 1 (RALBP1), mRNA	-1.39917	0.00298968	2332.71	1643.27
NM_174907	Homo sapiens protein phosphatase 4, regulatory subunit 2 (PPP4R2), mRNA	-1.52243	0.000203173	166.489	105.81
NM_018474	Homo sapiens chromosome 20 open reading frame 19 (C20orf19), mRNA	-1.46317	0.00897971	2636.05	1801.6
NM_001799	Homo sapiens cyclin-dependent kinase 7 (MO15 homolog, Xenopus laevis, cdk-activating kinase) (CDK7), mRNA	-1.55363	0.00273481	4865.85	3131.93
NM_000576	Homo sapiens interleukin 1, beta (IL1B), mRNA	-1.63304	1.45802e-05	30448.8	18639.4
NM_173082	Homo sapiens SNF2 histone linker PHD RING helicase (SHPRH), mRNA	-1.8026	0.000434102	42.1665	23.5636
NM_030941	Homo sapiens exonuclease NEF-sp (LOC81691), mRNA	2.19244	0.00537009	23.5229	51.5725
NM_022474	Homo sapiens membrane protein, palmitoylated 5 (MAGUK p55 subfamily member 5) (MPP5), mRNA	-1.60886	2.63311e-05	139.785	85.7105
NM_003071	Homo sapiens SWI/SNF related, matrix associated, actin dependent regulator of chromatin, subfamily a, member 3 (SMARCA3), transcript variant 1, mRNA	-1.97022	3.72667e-05	184.554	93.6716
NM_153006	Homo sapiens N-acetylglutamate synthase (NAGS), mRNA	1.44899	0.00104541	1556.97	2204.12
NM_002956	Homo sapiens restin (Reed-Steinberg cell-expressed intermediate filament-associated protein) (RSN), transcript variant 1, mRNA	-1.72327	2.07602e-06	564.057	315.74
NM_001378	Homo sapiens dynein, cytoplasmic, intermediate polypeptide 2 (DNCI2), mRNA	-1.43157	0.00151861	3090.23	2126.99
NM_005334	Homo sapiens host cell factor C1 (VP16-accessory protein) (HCFC1), mRNA	1.6765	0.00110171	152.823	256.209
NM_080546	Homo sapiens CDW92 antigen (CDW92), mRNA	-1.76983	0.000153086	3271.23	1848.33
NM_024339	Homo sapiens hypothetical protein MGC2655 (MGC2655), mRNA	1.66957	0.00142326	106.751	178.229
NM_182926	Homo sapiens kinectin 1 (kinesin receptor) (KTN1), mRNA	-2.32581	1.65169e-07	2448.57	1052.78
NM_018374	Homo sapiens hypothetical protein FLJ11273 (FLJ11273), mRNA	-1.82308	0.00380111	373.733	213.751
NM_152403	Homo sapiens hypothetical protein FLJ39155 (FLJ39155), transcript variant 1, mRNA	-1.49103	0.00678981	366.031	245.489
NM_024681	Homo sapiens hypothetical protein FLJ12242 (FLJ12242), mRNA	1.46356	0.00076139	187.67	270.192
NM_000319	Homo sapiens peroxisomal biogenesis factor 5 (PEX5), mRNA	1.59408	3.7634e-05	135.209	212.478
NM_006547	Homo sapiens IGF-II mRNA-binding protein 3 (IMP-3), mRNA	-2.16185	1.07838e-06	3560.03	1646.75
NM_015420	Homo sapiens DKFZP564O0463 protein (DKFZP564O0463), mRNA	-1.48775	0.00651499	3989.47	2681.55
NM_017830	Homo sapiens ovarian carcinoma immunoreactive antigen (OCIA), mRNA	-1.53538	0.00348065	8071.46	5256.98
NM_024821	Unknown	1.38461	0.00402336	107.709	150.918
NM_014891	Homo sapiens PDGFA associated protein 1 (PDAP1), mRNA	1.55396	0.00242223	1232.01	2039.29
NM_017544	Homo sapiens NF-kappa B-repressing factor (NRF), mRNA	-1.55943	0.0026612	546.099	350.192
NM_018246	Homo sapiens hypothetical protein FLJ10853 (FLJ10853), mRNA	-1.36391	0.00608428	542.656	395.505
NM_004405	Homo sapiens distal-less homeo box 2 (DLX2), mRNA	2.29	9.93649e-06	370.539	781.147
NM_005154	Homo sapiens ubiquitin specific protease 8 (USP8), mRNA	-1.84794	0.000467665	106.202	57.4704
NM_130782	Homo sapiens regulator of G-protein signalling 18 (RGS18), mRNA	-3.19615	0.00349034	29.4591	9.21705
NM_032325	Homo sapiens hypothetical protein MGC11102 (MGC11102), mRNA	1.3551	0.0072337	577.266	780.582
NM_005803	Homo sapiens flotillin 1 (FLOT1), mRNA	1.50588	0.000296386	792.746	1129.47
NM_003500	Homo sapiens acyl-Coenzyme A oxidase 2, branched chain (ACOX2), mRNA	1.89899	0.00566785	31.0491	58.9619
NM_176812	Homo sapiens chromosome 20 open reading frame 178 (C20orf178), mRNA	1.95806	0.0003972	1726.01	2899.08
NM_020774	Homo sapiens DAPK-interacting protein 1 (MIB), mRNA	-2.34137	5.27703e-09	139.38	54.9055
NM_021970	Homo sapiens mitogen-activated protein kinase kinase 1 interacting protein 1 (MAP2K1IP1), mRNA	-1.57032	0.00222617	1277.87	813.762
NM_005356	Homo sapiens lymphocyte-specific protein tyrosine kinase (LCK), mRNA	1.45422	0.000933332	180.551	262.925
NM_021023	Homo sapiens complement factor H related 3 (FHR-3), mRNA	-1.91308	0.00427188	70.4355	36.8178
NM_004788	Homo sapiens ubiquitination factor E4A (UFD2 homolog, yeast) (UBE4A), mRNA	-1.47063	0.00818363	1374.27	934.48
NM_017898	Homo sapiens hypothetical protein FLJ20605 (FLJ20605), mRNA	2.00724	0.000128297	75.2132	150.971
NM_018154	Homo sapiens ASF1 anti-silencing function 1 homolog B (S. cerevisiae) (ASF1B), mRNA	1.9502	1.51925e-05	479.915	935.93
NM_017641	Homo sapiens kinesin family member 21A (KIF21A), mRNA	-2.0423	1.31215e-05	252.027	123.921
NM_152550	Unknown	1.50411	0.00863366	104.215	156.752
NM_021942	Homo sapiens FLJ12716 protein (FLJ12716), transcript variant 1, mRNA	-1.64213	1.16508e-05	313.208	184.313
NM_015488	Homo sapiens myofibrillogenesis regulator 1 (MR-1), mRNA	1.79834	0.000212945	116.297	209.141
NM_018323	Homo sapiens phosphatidylinositol 4-kinase type-II beta (PI4K2B), mRNA	-1.48417	0.00907298	304.74	205.327
NM_002092	Homo sapiens G-rich RNA sequence binding factor 1 (GRSF1), mRNA	-1.4729	0.00790823	3441.56	2336.59
NM_018169	Homo sapiens hypothetical protein FLJ10652 (FLJ10652), mRNA	-1.94848	4.22854e-05	157.388	81.6602
NM_003655	Homo sapiens chromobox homolog 4 (Pc class homolog, Drosophila) (CBX4), mRNA	1.58952	0.00204428	204.336	324.797
NM_016224	Homo sapiens sorting nexin 9 (SNX9), mRNA	-1.48276	0.00049831	1863.36	1286.33
NM_018471	Homo sapiens likely ortholog of mouse immediate early response, erythropoietin 4 (LEREPO4), mRNA	-1.93991	1.66288e-05	4026.43	2075.57
NM_000117	Homo sapiens emerin (Emery-Dreifuss muscular dystrophy) (EMD), mRNA	2.45465	4.1862e-08	517.861	1271.17
NM_024108	Homo sapiens hypothetical protein MGC2650 (MGC2650), mRNA	1.51297	0.0050168	346.17	523.745
NM_017659	Homo sapiens hypothetical protein FLJ20084 (FLJ20084), mRNA	2.57302	1.54345e-06	37.5357	96.5799
NM_032563	Homo sapiens small proline rich-like (epidermal differentiation complex) 6A (SPRL6A), mRNA	-1.6522	0.000946901	355.646	215.256
NM_181755	Homo sapiens hydroxysteroid (11-beta) dehydrogenase 1 (HSD11B1), transcript variant 2, mRNA	-2.0953	2.39294e-06	4084.67	1949.44
NM_024094	Homo sapiens defective in sister chromatid cohesion homolog 1 (S. cerevisiae) (MGC5528), mRNA	1.89432	1.63506e-08	57.3748	108.554
NM_018455	Homo sapiens uncharacterized bone marrow protein BM039 (BM039), mRNA	1.61537	2.24736e-05	294.37	451.691
NM_006114	Homo sapiens translocase of outer mitochondrial membrane 40 homolog (yeast) (TOMM40), mRNA	1.50608	0.000295044	1052.08	1569.68
NM_016315	Homo sapiens GULP, engulfment adaptor PTB domain containing 1 (GULP1), mRNA	-1.66508	0.00332339	55.4778	34.404
NM_018708	Homo sapiens fem-1 homolog a (C.elegans) (FEM1A), mRNA	1.53484	0.00490791	140.811	216.123
S72869	H4(D10S170)=putative cytoskeletal protein [human, thyroid, mRNA, 3011 nt]	-1.51558	0.004541	1704.36	1124.56
NM_178148	Homo sapiens solute carrier family 35, member B2 (SLC35B2), mRNA	1.46709	0.00852385	3369.05	4942.69
NM_080668	Homo sapiens cell division cycle associated 5 (CDCA5), mRNA	1.67428	0.000548517	1194.87	2000.56
NM_022459	Homo sapiens exportin 4 (XPO4), mRNA	-1.37408	0.00497193	158.618	116.639
NM_004048	Homo sapiens beta-2-microglobulin (B2M), mRNA	-1.47575	0.000582242	13946.7	9450.01
NM_000059	Homo sapiens breast cancer 2, early onset (BRCA2), mRNA	1.68978	0.00384712	8.37007	13.7321
NM_002806	Homo sapiens proteasome (prosome, macropain) 26S subunit, ATPase, 6 (PSMC6), mRNA	-1.65035	9.50571e-06	1874.4	1114.38
NM_021168	Homo sapiens RAB40C, member RAS oncogene family (RAB40C), mRNA	1.55289	0.00307882	294.899	457.945
NM_007118	Homo sapiens triple functional domain (PTPRF interacting) (TRIO), mRNA	-1.40999	0.00921533	1224.07	805.002
NM_001975	Homo sapiens enolase 2 (gamma, neuronal) (ENO2), mRNA	1.51104	0.00708556	115.563	174.62
NM_207333	Homo sapiens hypothetical protein LOC162967 (LOC162967), mRNA	-1.85766	0.00682109	29.6034	17.1897
NM_145064	Homo sapiens SH3 and cysteine rich domain 3 (STAC3), mRNA	2.03933	0.00293826	44.6847	91.1267
NM_017736	Homo sapiens hypothetical protein FLJ20274 (FLJ20274), mRNA	-1.61944	2.03505e-05	69.6468	42.7624
NM_003714	Homo sapiens stanniocalcin 2 (STC2), mRNA	1.75263	0.000328198	114.57	200.74
NM_002024	Homo sapiens fragile X mental retardation 1 (FMR1), mRNA	-1.57386	6.10558e-05	131.807	82.8244
NM_138386	Homo sapiens hypothetical protein BC008207 (LOC92345), mRNA	1.7582	0.00162526	42.7674	76.4853
NM_005107	Homo sapiens endonuclease G-like 1 (ENDOGL1), mRNA	1.91599	0.00865341	35.3486	59.0962
AK000158	Homo sapiens cDNA FLJ20151 fis, clone COL08412	-2.06098	1.68975e-05	117.31	57.8984
NM_052937	Homo sapiens similar to hypothetical protein FLJ10883 (LOC115294), mRNA	-1.55486	9.56699e-05	113.355	73.6184
NM_152666	Homo sapiens hypothetical protein FLJ40773 (FLJ40773), mRNA	-1.98545	1.13253e-05	557.206	280.645
NM_006729	Homo sapiens diaphanous homolog 2 (Drosophila) (DIAPH2), transcript variant 156, mRNA	-1.47008	0.00895589	387.398	263.521
NM_022137	Homo sapiens SPARC related modular calcium binding 1 (SMOC1), mRNA	-2.73659	2.89913e-09	802.94	293.409
NM_005877	Homo sapiens splicing factor 3a, subunit 1, 120kDa (SF3A1), mRNA	1.41303	0.00224365	1824.9	2338.58
NM_019057	Homo sapiens hypothetical protein FLJ10404 (FLJ10404), mRNA	1.69702	0.0031411	31.0132	51.9787
NM_001218	Homo sapiens carbonic anhydrase XII (CA12), transcript variant 1, mRNA	-1.46638	0.000983654	8382.65	5058.32
NM_006379	Homo sapiens sema domain, immunoglobulin domain (Ig), short basic domain, secreted, (semaphorin) 3C (SEMA3C), mRNA	-2.15918	3.35485e-06	221.162	102.429
NM_002017	Homo sapiens Friend leukemia virus integration 1 (FLI1), mRNA	-1.87221	5.64208e-05	403.919	215.745
NM_004960	Homo sapiens fusion (involved in t(12;16) in malignant liposarcoma) (FUS), mRNA	1.67857	0.000515875	1728.45	2901.33
NM_144974	Homo sapiens hypothetical protein FLJ31846 (FLJ31846), mRNA	-2.6765	0.00448423	35.4797	13.256
BC043009	Homo sapiens hypothetical protein LOC338620, mRNA (cDNA clone IMAGE:6023208), partial cds	-1.50975	0.00574793	291.578	193.13
NM_016322	Homo sapiens RAB14, member RAS oncogene family (RAB14), mRNA	-1.488	0.000443386	1564.49	1035.07
NM_020216	Homo sapiens arginyl aminopeptidase (aminopeptidase B) (RNPEP), mRNA	1.42807	0.00163542	1159.7	1614.29
NM_173179	Homo sapiens solute carrier family 35, member C2 (SLC35C2), transcript variant 1, mRNA	1.35991	0.00658277	640.666	871.396
NM_015001	Homo sapiens SMART/HDAC1 associated repressor protein (SHARP), mRNA	-1.44469	0.00235205	228.609	163.687
NM_014415	Homo sapiens zinc finger and BTB domain containing 11 (ZBTB11), mRNA	-1.50431	0.00681931	296.584	197.156
NM_024772	Homo sapiens zinc finger, MYM domain containing 1 (ZMYM1), mRNA	-1.88	1.03803e-07	120.443	64.963
NM_016374	Homo sapiens AT rich interactive domain 4B (RBP1- like) (ARID4B), transcript variant 1, mRNA	-2.2816	5.96625e-12	57.8311	25.3672
NM_001970	Homo sapiens eukaryotic translation initiation factor 5A (EIF5A), mRNA	1.37309	0.00507152	6522.48	8653.03
NM_000791	Homo sapiens dihydrofolate reductase (DHFR), mRNA	1.77402	4.04514e-07	354.138	582.836
NM_174977	Homo sapiens SEC14-like 4 (S. cerevisiae) (SEC14L4), mRNA	2.32001	0.00141201	18.812	43.6441
NM_013943	Homo sapiens chloride intracellular channel 4 (CLIC4), mRNA	-1.48289	0.00266182	3696.63	2266.59
NM_005444	Homo sapiens RCD1 required for cell differentiation1 homolog (S. pombe) (RQCD1), mRNA	1.80126	0.000437174	93.2813	168.024
NM_007317	Homo sapiens kinesin family member 22 (KIF22), mRNA	1.64295	0.000834826	1010.64	1660.43
NM_000800	Homo sapiens fibroblast growth factor 1 (acidic) (FGF1), transcript variant 1, mRNA	2.08226	1.38859e-08	50.2983	102.23
NM_005035	Homo sapiens polymerase (RNA) mitochondrial (DNA directed) (POLRMT), nuclear gene encoding mitochondrial protein, mRNA	1.3464	0.00856491	1624.21	2219.4
NM_020817	Homo sapiens KIAA1407 protein (KIAA1407), mRNA	-1.86611	4.53553e-05	49.7735	26.693
NM_032256	Homo sapiens hypothetical protein DKFZp434K2435 (DKFZp434K2435), mRNA	-1.72426	0.00028371	1153.97	669.255
NM_003801	Homo sapiens GPAA1P anchor attachment protein 1 homolog (yeast) (GPAA1), mRNA	1.64574	0.00101865	251	413.081
NM_001259	Homo sapiens cyclin-dependent kinase 6 (CDK6), mRNA	-1.51266	0.000992426	803.451	479.449
NM_000028	Homo sapiens amylo-1, 6-glucosidase, 4-alpha-glucanotransferase (glycogen debranching enzyme, glycogen storage disease type III) (AGL), transcript variant 4, mRNA	-1.9336	0.000183076	110.582	57.1896
NM_206827	Homo sapiens RAS-like, family 11, member A (RASL11A), mRNA	5.1315	0.00922001	4.90848	25.1879
NM_133639	Homo sapiens ras homolog gene family, member V (RHOV), mRNA	1.92926	0.000231987	65.6854	126.725
NM_152682	Homo sapiens hypothetical protein MGC10198 (MGC10198), mRNA	-1.90416	1.99578e-06	220.384	113.377
NM_032013	Homo sapiens NDRG family member 3 (NDRG3), transcript variant 1, mRNA	1.66522	0.000635945	489.025	814.332
NM_001253	Homo sapiens CDC5 cell division cycle 5-like (S. pombe) (CDC5L), mRNA	-1.53006	0.00387787	801.487	523.827
NM_016542	Homo sapiens Mst3 and SOK1-related kinase (MST4), mRNA	-1.69705	0.000404976	1658.67	977.389
NM_006042	Homo sapiens heparan sulfate (glucosamine) 3-O-sulfotransferase 3A1 (HS3ST3A1), mRNA	1.74435	0.000712841	89.7351	156.53
NM_033632	Homo sapiens F-box and WD-40 domain protein 7 (archipelago homolog, Drosophila) (FBXW7), transcript variant 1, mRNA	-1.80996	0.00221442	142.996	80.5106
NM_016173	Homo sapiens HEMK homolog 7kb (HEMK), mRNA	1.46323	0.00515832	84.619	127.039
NM_002270	Homo sapiens transportin 1 (TNPO1), transcript variant 1, mRNA	-1.71493	1.86583e-06	2232.41	1275
NM_014262	Homo sapiens leprecan-like 2 (LEPREL2), mRNA	1.6569	0.000703168	852.984	1413.31
NM_003341	Homo sapiens ubiquitin-conjugating enzyme E2E 1 (UBC4/5 homolog, yeast) (UBE2E1), transcript variant 1, mRNA	-4.40042	5.09603e-08	91.2656	20.7402
NM_021103	Homo sapiens thymosin, beta 10 (TMSB10), mRNA	-1.50772	0.00501142	45463.5	30153.9
NM_004860	Homo sapiens fragile X mental retardation, autosomal homolog 2 (FXR2), mRNA	1.81054	0.000104975	217.059	392.995
NM_024092	Homo sapiens hypothetical protein MGC5508 (MGC5508), mRNA	1.44462	0.00114873	610.896	883.034
NM_018237	Homo sapiens cell division cycle and apoptosis regulator 1 (CCAR1), mRNA	-1.59767	0.00161668	562.426	352.03
NM_017877	Homo sapiens chromosome 2 open reading frame 18 (C2orf18), mRNA	1.36779	0.0064386	861.946	1281.42
NM_007111	Homo sapiens transcription factor Dp-1 (TFDP1), mRNA	1.75898	0.000116009	350.236	563.083
NM_014547	Homo sapiens tropomodulin 3 (ubiquitous) (TMOD3), mRNA	-1.55706	0.00264744	1018.2	653.928
NM_183376	Homo sapiens arrestin domain containing 4 (ARRDC4), mRNA	-1.74729	0.000209258	1587.62	908.618
NM_016530	Homo sapiens RAB8B, member RAS oncogene family (RAB8B), mRNA	-1.44857	0.00782266	614.562	468.265
NM_017610	Homo sapiens ring finger protein 111 (RNF111), mRNA	-1.57039	0.00224507	1006.61	640.992
NM_017654	Homo sapiens FLJ20073 protein (FLJ20073), mRNA	-2.95941	4.03637e-08	68.9882	23.8367
NM_012287	Homo sapiens centaurin, beta 2 (CENTB2), mRNA	-2.03866	5.55955e-09	237.453	110.18
NM_020865	Homo sapiens DEAH (Asp-Glu-Ala-His) box polypeptide 36 (DHX36), mRNA	-1.77328	0.000152088	771.069	434.828
NM_138285	Homo sapiens mitotic phosphoprotein 44 (LOC129401), mRNA	-1.48874	0.00648344	1301.63	874.317
NM_021632	Homo sapiens zinc finger protein 350 (ZNF350), mRNA	-1.65347	0.0035571	94.8018	57.335
NM_006164	Homo sapiens nuclear factor (erythroid-derived 2)-like 2 (NFE2L2), mRNA	-1.74852	0.000206421	1411.73	807.383
NM_021105	Homo sapiens phospholipid scramblase 1 (PLSCR1), mRNA	-1.73074	0.000257531	2310.18	1334.79
NM_021229	Homo sapiens netrin 4 (NTN4), mRNA	-1.5532	0.00318081	305.547	196.721
NM_000534	Homo sapiens PMS1 postmeiotic segregation increased 1 (S. cerevisiae) (PMS1), mRNA	-2.13051	8.97004e-05	81.2094	38.1174
NM_001657	Homo sapiens amphiregulin (schwannoma-derived growth factor) (AREG), mRNA	-1.50317	0.00532007	78412.9	52165.1
A_23_P207881	Unknown	-1.80311	0.00605595	91.7361	50.8766
NM_020755	Homo sapiens tumor differentially expressed 2 (TDE2), mRNA	-1.54946	0.00312957	584.071	376.953
NM_032547	Homo sapiens short coiled-coil protein (SCOC), mRNA	-1.72518	1.43479e-06	225.649	132.783
NM_145690	Homo sapiens tyrosine 3-monooxygenase/tryptophan 5-monooxygenase activation protein, zeta polypeptide (YWHAZ), transcript variant 2, mRNA	-1.57467	5.98905e-05	8755.23	6066.42
NM_139241	Homo sapiens FGD1 family, member 4 (FGD4), mRNA	-2.17733	1.19117e-06	367.232	168.662
NM_012433	Homo sapiens splicing factor 3b, subunit 1, 155kDa (SF3B1), mRNA	-1.63473	0.000926556	4617.23	2824.47
NM_173826	Homo sapiens hypothetical protein DKFZp313N0621 (DKFZp313N0621), mRNA	-1.54099	0.00348179	412.759	267.853
NM_032758	Homo sapiens PHD finger protein 5A (PHF5A), mRNA	1.59802	0.00157289	596.949	953.935
NM_144652	Homo sapiens hypothetical protein FLJ25409 (FLJ25409), mRNA	1.63299	0.00101971	298.886	488.079
NM_000693	Homo sapiens aldehyde dehydrogenase 1 family, member A3 (ALDH1A3), mRNA	-1.86183	4.5437e-05	24107	12948
NM_003021	Homo sapiens small glutamine-rich tetratricopeptide repeat (TPR)-containing, alpha (SGTA), mRNA	1.42889	0.00160749	4011.25	5277.06
NM_181805	Homo sapiens protein kinase (cAMP-dependent, catalytic) inhibitor gamma (PKIG), transcript variant 1, mRNA	1.56397	0.00250937	471.492	737.401
NM_003920	Homo sapiens timeless homolog (Drosophila) (TIMELESS), mRNA	1.66001	0.000487082	615.47	1040.02
NM_005680	Homo sapiens TATA box binding protein (TBP)-associated factor, RNA polymerase I, B, 63kDa (TAF1B), mRNA	-2.20194	7.21339e-07	888.203	403.373
NM_004681	Homo sapiens eukaryotic translation initiation factor 1A, Y-linked (EIF1AY), mRNA	-1.4636	0.000760793	653.875	477.079
NM_018284	Homo sapiens guanylate binding protein 3 (GBP3), mRNA	-1.68442	4.05041e-06	211.983	123.519
NM_020673	Homo sapiens RAB22A, member RAS oncogene family (RAB22A), mRNA	-1.59491	0.000377838	1403.5	973.942
NM_004837	Homo sapiens geranylgeranyl diphosphate synthase 1 (GGPS1), mRNA	-1.65582	0.000708084	1341.19	809.983
NM_203394	Homo sapiens E2F transcription factor 7 (E2F7), mRNA	-1.49154	0.00639063	723.13	484.822
NM_020238	Homo sapiens inner centromere protein antigens 135/155kDa (INCENP), mRNA	1.82717	7.31146e-05	628.646	1148.64
NM_014720	Homo sapiens SNF1 sucrose nonfermenting like kinase (yeast) (SLK), mRNA	-1.89173	1.75397e-08	203.05	107.893
BC048298	Homo sapiens likely ortholog of mouse IRA1 protein, mRNA (cDNA clone IMAGE:5527421), complete cds	-1.85761	4.9969e-05	804.192	432.917
NM_000412	Homo sapiens histidine-rich glycoprotein (HRG), mRNA	3.48639	0.00717085	7.26668	25.3345
NM_000983	Homo sapiens ribosomal protein L22 (RPL22), mRNA	-1.36268	0.00623393	8948.17	6674.71
NM_015339	Homo sapiens activity-dependent neuroprotector (ADNP), transcript variant 1, mRNA	-1.50306	0.00534272	2761.87	1837.5
NM_000782	Homo sapiens cytochrome P450, family 24, subfamily A, polypeptide 1 (CYP24A1), nuclear gene encoding mitochondrial protein, mRNA	-1.66268	6.99177e-06	196.914	120.023
NM_002979	Homo sapiens sterol carrier protein 2 (SCP2), mRNA	-1.84477	5.715e-05	1924.68	1043.32
NM_018348	Homo sapiens hypothetical protein FLJ11171 (FLJ11171), mRNA	-1.63064	0.00176614	125.88	77.9571
NM_033111	Homo sapiens CG016 (LOC88523), mRNA	-2.48929	9.44528e-05	80.5378	32.3537
NM_015057	Homo sapiens MYC binding protein 2 (MYCBP2), mRNA	-1.67227	5.49996e-06	385.991	233.4
NM_005768	Homo sapiens putative protein similar to nessy (Drosophila) (C3F), mRNA	1.97368	1.17448e-05	342.88	676.736
NM_016292	Homo sapiens heat shock protein 75 (TRAP1), mRNA	1.5108	0.00481735	2698.1	4076.27
NM_003316	Homo sapiens tetratricopeptide repeat domain 3 (TTC3), mRNA	-1.65248	0.00498651	359.341	188.96
NM_152429	Homo sapiens chromosome 10 open reading frame 13 (C10orf13), mRNA	2.60413	0.00274869	11.9289	27.7512
NM_001166	Homo sapiens baculoviral IAP repeat-containing 2 (BIRC2), mRNA	-1.97152	1.24238e-05	534.603	271.163
NM_031209	Homo sapiens queuine tRNA-ribosyltransferase 1 (tRNA-guanine transglycosylase) (QTRT1), mRNA	1.48519	0.00831421	153.721	228.304
NM_014033	Homo sapiens DKFZP586A0522 protein (DKFZP586A0522), mRNA	2.58317	0.00224022	65.4033	159.468
NM_006766	Homo sapiens MYST histone acetyltransferase (monocytic leukemia) 3 (MYST3), mRNA	-1.50429	0.00641888	366.647	262.042
NM_012234	Homo sapiens RING1 and YY1 binding protein (RYBP), mRNA	-1.4278	0.00164506	1049.89	679.653
NM_005020	Homo sapiens phosphodiesterase 1C, calmodulin-dependent 70kDa (PDE1C), mRNA	2.16795	0.0014411	20.5568	45.7474
NM_182639	Homo sapiens Hermansky-Pudlak syndrome 1 (HPS1), transcript variant 3, mRNA	3.07014	0.000178749	17.4413	53.5473
NM_032867	Homo sapiens hypothetical protein FLJ14966 (FLJ14966), mRNA	-1.54863	0.00295463	1067.44	689.276
NM_006177	Homo sapiens neural retina leucine zipper (NRL), mRNA	1.75323	0.00936204	43.3755	76.0472
NM_006267	Homo sapiens RAN binding protein 2 (RANBP2), mRNA	-2.0774	0.00166367	191.524	97.3987
NM_012447	Homo sapiens stromal antigen 3 (STAG3), mRNA	1.54429	0.00323438	365.503	564.442
NM_005869	Homo sapiens serologically defined colon cancer antigen 10 (SDCCAG10), mRNA	-1.66681	0.000624413	734.391	440.596
NM_032336	Homo sapiens hypothetical protein MGC14799 (MGC14799), mRNA	5.24493	1.91704e-23	36.6656	193.512
NM_017566	Homo sapiens hypothetical protein DKFZp434G0522 (DKFZp434G0522), mRNA	1.48214	0.00963658	166.959	247.458
NM_006380	Homo sapiens amyloid beta precursor protein (cytoplasmic tail) binding protein 2 (APPBP2), mRNA	-1.67105	5.66984e-06	198.017	117.366
NM_176814	Homo sapiens hypothetical protein LOC168850 (LOC168850), mRNA	-2.43403	0.000340825	52.9811	21.7668
NM_002210	Homo sapiens integrin, alpha V (vitronectin receptor, alpha polypeptide, antigen CD51) (ITGAV), mRNA	-1.90082	1.37051e-08	591.484	311.159
NM_016018	Homo sapiens CGI-72 protein (CGI-72), transcript variant 1, mRNA	-1.65154	0.00115712	199.378	120.722
NM_153251	Homo sapiens hypothetical protein FLJ25952 (FLJ25952), mRNA	-1.44041	0.00125726	98.324	68.369
NM_014409	Homo sapiens TAF5-like RNA polymerase II, p300/CBP-associated factor (PCAF)-associated factor, 65kDa (TAF5L), mRNA	-1.58282	0.0020074	424.123	267.953
NM_031304	Homo sapiens hypothetical protein MGC4293 (MGC4293), mRNA	1.88576	3.41737e-05	540.135	1018.57
NM_017864	Homo sapiens hypothetical protein FLJ20530 (FLJ20530), mRNA	-1.53503	0.00406268	295.507	192.508
NM_005266	Homo sapiens gap junction protein, alpha 5, 40kDa (connexin 40) (GJA5), transcript variant A, mRNA	3.67688	0.0063427	9.41169	34.6057
NM_014235	Homo sapiens ubiquitin-like 4 (UBL4), mRNA	1.47126	0.00656742	158.511	221.072
NM_003722	Homo sapiens tumor protein p73-like (TP73L), mRNA	-1.44431	0.00894784	7106.12	4307.57
NM_004939	Homo sapiens DEAD (Asp-Glu-Ala-Asp) box polypeptide 1 (DDX1), mRNA	-1.67582	0.000534165	9364.3	5587.9
NM_020362	Homo sapiens HT014 (HT014), mRNA	1.54253	0.00405359	175.236	270.306
NM_003299	Homo sapiens tumor rejection antigen (gp96) 1 (TRA1), mRNA	-2.2635	4.41907e-12	33017.4	15916.9
NM_052998	Homo sapiens ornithine decarboxylase-like (ODC-p), mRNA	1.34555	0.00870594	296.42	394.648
NM_004473	Homo sapiens forkhead box E1 (thyroid transcription factor 2) (FOXE1), mRNA	1.5859	0.00263027	61.9745	98.3753
NM_080685	Homo sapiens protein tyrosine phosphatase, non-receptor type 13 (APO-1/CD95 (Fas)-associated phosphatase) (PTPN13), transcript variant 4, mRNA	-1.69915	0.000452668	413.434	243.318
NM_002503	Homo sapiens nuclear factor of kappa light polypeptide gene enhancer in B-cells inhibitor, beta (NFKBIB), mRNA	1.4852	0.00768803	191.752	284.791
NM_138764	Homo sapiens BCL2-associated X protein (BAX), transcript variant epsilon, mRNA	1.56269	7.95486e-05	9335.03	14585.1
NM_003765	Homo sapiens syntaxin 10 (STX10), mRNA	1.56509	0.00236805	981.593	1536.28
NM_013354	Homo sapiens CCR4-NOT transcription complex, subunit 7 (CNOT7), transcript variant 1, mRNA	-1.5586	8.76078e-05	6486.04	4157.37
NM_002940	Homo sapiens ATP-binding cassette, sub-family E (OABP), member 1 (ABCE1), mRNA	-1.59339	3.82724e-05	451.716	281.492
NM_003537	Homo sapiens histone 1, H3b (HIST1H3B), mRNA	1.77334	3.21212e-05	226.657	379.268
NM_003073	Homo sapiens SWI/SNF related, matrix associated, actin dependent regulator of chromatin, subfamily b, member 1 (SMARCB1), mRNA	2.00186	8.0396e-06	485.888	972.68
NM_020158	Unknown	1.59328	0.00188648	213.595	340.317
NM_031966	Homo sapiens cyclin B1 (CCNB1), mRNA	1.6896	0.00044436	4829.72	8160.28
NM_004768	Homo sapiens splicing factor, arginine/serine-rich 11 (SFRS11), mRNA	-1.50742	0.00504797	2074	1375.86
NM_145301	Homo sapiens similar to CGI-148 protein (LOC201158), mRNA	-1.45897	0.00977771	703.474	482.173
NM_024077	Homo sapiens SECIS binding protein 2 (SECISBP2), mRNA	-1.44723	0.00108577	1109.86	748.838
NM_000135	Homo sapiens Fanconi anemia, complementation group A (FANCA), mRNA	2.02297	4.73796e-10	92.218	186.995
NM_000349	Homo sapiens steroidogenic acute regulator (STAR), mRNA	1.47613	0.00837243	234.888	346.726
NM_032828	Homo sapiens zinc finger protein 587 (ZNF587), mRNA	2.17788	9.64783e-07	419.254	913.086
NM_014751	Homo sapiens metastasis suppressor 1 (MTSS1), mRNA	-1.79202	0.000116548	1426.54	796.048
NM_007085	Homo sapiens follistatin-like 1 (FSTL1), mRNA	-1.48707	0.00657141	6255.25	4206.43
NM_153034	Homo sapiens zinc finger protein 488 (ZNF488), mRNA	1.97666	0.00895451	32.5416	64.3238
NM_006359	Homo sapiens solute carrier family 9 (sodium/hydrogen exchanger), isoform 6 (SLC9A6), mRNA	-1.48018	0.00706994	467.18	315.274
NM_016578	Homo sapiens hepatitis B virus x associated protein (HBXAP), mRNA	-1.6107	2.51782e-05	202.463	119.79
NM_000729	Homo sapiens cholecystokinin (CCK), mRNA	4.18017	1.54981e-13	310.523	1298.04
BC063642	Homo sapiens cDNA clone MGC:75440 IMAGE:4746110, complete cds	1.5418	0.00320248	1882.28	2902.1
NM_194283	Homo sapiens hypothetical protein LOC134218 (LOC134218), mRNA	-1.69775	6.70384e-05	172.874	101.337
NM_017712	Homo sapiens pyroglutamyl-peptidase I (PGPEP1), mRNA	1.49422	0.00248563	158.343	250.693
NM_022776	Homo sapiens oxysterol binding protein-like 11 (OSBPL11), mRNA	-1.75105	0.00112304	321.989	181.667
NM_000747	Homo sapiens cholinergic receptor, nicotinic, beta polypeptide 1 (muscle) (CHRNB1), mRNA	1.78396	3.11711e-07	91.5927	164.226
NM_001262	Homo sapiens cyclin-dependent kinase inhibitor 2C (p18, inhibits CDK4) (CDKN2C), transcript variant 1, mRNA	1.87094	4.72748e-05	327.286	612.332
NM_012329	Homo sapiens monocyte to macrophage differentiation-associated (MMD), mRNA	-1.6151	0.00131289	618.251	382.794
NM_030962	Homo sapiens Charcot-Marie-Tooth neuropathy 4B2 (autosomal recessive, with myelin outfolding) (CMT4B2), mRNA	-1.70054	0.000584988	231.754	136.283
NM_014669	Homo sapiens nucleoporin 93kDa (NUP93), mRNA	1.42364	0.00179608	804.856	1196.43
NM_003338	Homo sapiens ubiquitin-conjugating enzyme E2D 1 (UBC4/5 homolog, yeast) (UBE2D1), mRNA	-1.67421	0.000940544	436.84	285.85
NM_012124	Homo sapiens cysteine and histidine-rich domain (CHORD)-containing, zinc binding protein 1 (CHORDC1), mRNA	-1.49894	0.0091096	158.742	105.903
NM_003535	Homo sapiens histone 1, H3j (HIST1H3J), mRNA	6.70379	0.000519492	4.58176	30.7151
NM_003921	Homo sapiens B-cell CLL/lymphoma 10 (BCL10), mRNA	-2.18915	7.81822e-07	3086.18	1409.77
NM_007214	Unknown	-2.14842	1.386e-11	849.302	433.68
NM_024660	Homo sapiens hypothetical protein FLJ22573 (FLJ22573), mRNA	2.09513	3.14261e-06	197.546	413.884
NM_002105	Homo sapiens H2A histone family, member X (H2AFX), mRNA	1.75587	0.000183532	9920.75	17419.5
NM_020117	Homo sapiens leucyl-tRNA synthetase (LARS), mRNA	-1.41419	0.00223735	629.872	437.728
NM_001499	Homo sapiens GLE1 RNA export mediator-like (yeast) (GLE1L), mRNA	1.80336	0.000255307	102.174	184.256
NM_017577	Homo sapiens hypothetical protein DKFZp434C0328 (DKFZp434C0328), mRNA	-1.68895	0.00395608	59.6876	36.6527
NM_033285	Homo sapiens tumor protein p53 inducible nuclear protein 1 (TP53INP1), mRNA	-2.12326	1.80702e-06	904.498	425.996
NM_020196	Homo sapiens XPA binding protein 2 (XAB2), mRNA	1.42586	0.00171376	160.502	228.766
NM_144949	Homo sapiens suppressor of cytokine signaling 5 (SOCS5), transcript variant 2, mRNA	-1.59403	3.76812e-05	122.647	76.1183
NM_006136	Homo sapiens capping protein (actin filament) muscle Z-line, alpha 2 (CAPZA2), mRNA	-1.47071	0.00921324	349.304	238.035
NM_000026	Homo sapiens adenylosuccinate lyase (ADSL), mRNA	1.50124	0.00547471	1606.69	2412.03
NM_014363	Homo sapiens spastic ataxia of Charlevoix-Saguenay (sacsin) (SACS), mRNA	-1.56113	0.00445741	115.365	74.8856
NM_021249	Homo sapiens sorting nexin 6 (SNX6), transcript variant 1, mRNA	-1.6556	0.000701901	2552.88	1541.96
NM_032430	Homo sapiens KIAA1811 protein (KIAA1811), mRNA	3.21435	0.000345097	21.0535	67.6734
NM_003618	Homo sapiens mitogen-activated protein kinase kinase kinase kinase 3 (MAP4K3), mRNA	-1.42994	0.00302847	41.7805	29.2334
NM_022047	Homo sapiens differentially expressed in FDCP 6 homolog (mouse) (DEF6), mRNA	1.47529	0.00789054	421.351	621.617
NM_014933	Homo sapiens SEC31-like 1 (S. cerevisiae) (SEC31L1), transcript variant 1, mRNA	-1.43549	0.00139702	2517.94	1758.45
NM_015646	Homo sapiens RAP1B, member of RAS oncogene family (RAP1B), mRNA	-1.52922	0.00377749	5018.88	3281.99
NM_012424	Homo sapiens ribosomal protein S6 kinase, 52kDa, polypeptide 1 (RPS6KC1), mRNA	-1.59872	0.00223818	265.433	166.028
NM_013254	Homo sapiens TANK-binding kinase 1 (TBK1), mRNA	-2.47903	2.91857e-07	154.015	62.1271
NM_003069	Homo sapiens SWI/SNF related, matrix associated, actin dependent regulator of chromatin, subfamily a, member 1 (SMARCA1), transcript variant 1, mRNA	-1.86878	4.63092e-05	698.337	373.685
NM_012482	Homo sapiens zinc finger protein 281 (ZNF281), mRNA	-1.58748	0.00187814	460.27	289.936
NM_019045	Homo sapiens similar to rab11-binding protein (DKFZp686L20145), mRNA	-1.88363	8.17482e-05	217.369	115.399
NM_138927	Homo sapiens SON DNA binding protein (SON), transcript variant f, mRNA	-1.39839	0.00303818	2043.86	1372.77
NM_003566	Homo sapiens early endosome antigen 1, 162kD (EEA1), mRNA	-1.68447	0.00100702	94.4665	56.3065
NM_005819	Homo sapiens syntaxin 6 (STX6), mRNA	-1.38593	0.00391768	1086.33	764.322
NM_014579	Homo sapiens solute carrier family 39 (zinc transporter), member 2 (SLC39A2), mRNA	2.66026	0.00413001	17.0129	45.2586
NM_030919	Homo sapiens chromosome 20 open reading frame 129 (C20orf129), mRNA	1.9192	2.4077e-05	271.69	521.429
NM_014520	Homo sapiens MYB binding protein (P160) 1a (MYBBP1A), mRNA	1.48571	0.00675359	872.439	1296.19
NM_024624	Homo sapiens SMC6 structural maintenance of chromosomes 6-like 1 (yeast) (SMC6L1), mRNA	-2.37085	2.34524e-14	205.047	86.4999
NM_006759	Homo sapiens UDP-glucose pyrophosphorylase 2 (UGP2), mRNA	-1.79954	0.000103257	3283.83	1824.81
NM_016183	Homo sapiens chromosome 1 open reading frame 33 (C1orf33), mRNA	1.47352	0.00784128	4240.19	6247.98
NM_000210	Homo sapiens integrin, alpha 6 (ITGA6), mRNA	-2.19707	7.08825e-07	14969.6	6813.47
NM_004010	Homo sapiens dystrophin (muscular dystrophy, Duchenne and Becker types) (DMD), transcript variant Dp427p2, mRNA	-1.54038	0.00831642	179.968	115.617
NM_032959	Homo sapiens DNA directed RNA polymerase II polypeptide J-related gene (POLR2J2), transcript variant 3, mRNA	1.57938	0.00195161	1232.86	1947.15
NM_018837	Homo sapiens sulfatase 2 (SULF2), transcript variant 1, mRNA	-1.58676	0.00175759	31364.8	19766.6
NM_173469	Homo sapiens hypothetical protein LOC92912 (LOC92912), mRNA	-1.40755	0.00251475	245.007	172.321
NM_052866	Homo sapiens ADAMTS-like 1 (ADAMTSL1), transcript variant 2, mRNA	2.22258	0.000141139	42.5421	94.5531
NM_021058	Homo sapiens histone 1, H2bj (HIST1H2BJ), mRNA	1.68521	0.000795181	119.616	201.578
NM_005417	Homo sapiens v-src sarcoma (Schmidt-Ruppin A-2) viral oncogene homolog (avian) (SRC), transcript variant 1, mRNA	-1.92649	6.80754e-09	1351.28	700.447
NM_001085	Homo sapiens serine (or cysteine) proteinase inhibitor, clade A (alpha-1 antiproteinase, antitrypsin), member 3 (SERPINA3), mRNA	1.4493	0.00103826	157.61	224.466
NM_020145	Homo sapiens SH3-domain GRB2-like endophilin B2 (SH3GLB2), mRNA	1.49046	0.000419589	301.466	448.485
NM_014781	Homo sapiens RB1-inducible coiled-coil 1 (RB1CC1), mRNA	-2.65434	8.55072e-09	412.26	155.316
NM_199324	Homo sapiens HIV-1 induced protein HIN-1 (HSHIN1), transcript variant 1, mRNA	-1.85955	1.51718e-06	164.319	86.5975
NM_024955	Homo sapiens hypothetical protein FLJ23322 (FLJ23322), mRNA	1.7324	0.00204668	43.0549	73.7722
NM_003368	Homo sapiens ubiquitin specific protease 1 (USP1), mRNA	-1.51602	0.00476024	593.518	391.497
NM_006910	Homo sapiens retinoblastoma binding protein 6 (RBBP6), transcript variant 1, mRNA	-1.90425	2.70299e-05	1148.85	603.309
NM_032484	Homo sapiens D11lgp1e-like (LGP1), mRNA	1.44876	0.00105055	187.982	273.553
NM_017815	Homo sapiens chromosome 14 open reading frame 94 (C14orf94), mRNA	1.7371	0.000273922	259.842	451.372
NM_024692	Homo sapiens hypothetical protein FLJ21069 (FLJ21069), mRNA	-1.83349	7.06247e-05	700.628	382.129
NM_015216	Homo sapiens KIAA0433 protein (KIAA0433), mRNA	-1.89925	1.4301e-08	120.987	63.4325
NM_003010	Homo sapiens mitogen-activated protein kinase kinase 4 (MAP2K4), mRNA	-1.4573	0.00970069	1856.03	1273.61
NM_178858	Homo sapiens sideroflexin 2 (SFXN2), mRNA	2.21803	4.23868e-06	62.1932	137.946
NM_138799	Homo sapiens hypothetical protein BC016005 (LOC129642), mRNA	-1.4917	0.000408099	862.22	591.521
NM_178812	Homo sapiens LYRIC/3D3 (LYRIC), mRNA	-1.54	0.000135389	849.887	550.799
NM_005746	Homo sapiens pre-B-cell colony enhancing factor 1 (PBEF1), transcript variant 1, mRNA	-1.80644	1.72366e-07	1072.24	601.847
NM_024038	Homo sapiens hypothetical protein MGC2803 (MGC2803), mRNA	1.48372	0.00048773	3269.89	4918.34
NM_032328	Homo sapiens hypothetical protein MGC12458 (MGC12458), mRNA	-1.5405	0.00685659	128.456	83.3859
NM_002507	Homo sapiens nerve growth factor receptor (TNFR superfamily, member 16) (NGFR), mRNA	1.82019	0.000208368	94.9886	172.897
NM_144982	Homo sapiens hypothetical protein MGC23401 (MGC23401), mRNA	-2.02515	4.45901e-10	109.21	53.9434
NM_178123	Homo sapiens SEC14 and spectrin domains 1 (SESTD1), mRNA	-1.5706	0.00993749	98.6288	62.7967
NM_005575	Homo sapiens leucyl/cystinyl aminopeptidase (LNPEP), mRNA	-1.88004	0.00726025	48.6076	25.8546
NM_052943	Homo sapiens hypothetical protein MGC16491 (MGC16491), mRNA	1.89594	3.46035e-05	263.062	498.748
NM_032192	Homo sapiens protein phosphatase 1, regulatory (inhibitor) subunit 1B (dopamine and cAMP regulated phosphoprotein, DARPP-32) (PPP1R1B), mRNA	1.9903	0.00387562	25.751	51.2522
BC007377	Homo sapiens ring finger protein (C3HC4 type) 159, mRNA (cDNA clone IMAGE:3640258), complete cds	1.74861	0.000444815	122.181	213.647
NM_000710	Homo sapiens bradykinin receptor B1 (BDKRB1), mRNA	1.59477	3.70161e-05	696.647	1108.9
NM_000358	Homo sapiens transforming growth factor, beta-induced, 68kDa (TGFBI), mRNA	-1.50188	0.00541058	47882.9	31882
NM_003715	Homo sapiens vesicle docking protein p115 (VDP), mRNA	-1.88422	3.58159e-05	1172.83	622.452
NM_016277	Homo sapiens RAB23, member RAS oncogene family (RAB23), transcript variant 1, mRNA	-1.79716	0.000179839	252.645	140.58
NM_003816	Homo sapiens a disintegrin and metalloproteinase domain 9 (meltrin gamma) (ADAM9), mRNA	-2.22362	5.46551e-07	1040.34	467.86
NM_006407	Homo sapiens cytoskeleton related vitamin A responsive protein (JWA), mRNA	-1.56563	7.42163e-05	5224.17	3354.76
NM_002140	Homo sapiens heterogeneous nuclear ribonucleoprotein K (HNRPK), transcript variant 1, mRNA	-1.48151	0.00706913	4096.13	2764.83
NM_015055	Homo sapiens SWAP-70 protein (SWAP70), mRNA	-1.49113	0.00643298	833.668	559.083
NM_006310	Homo sapiens aminopeptidase puromycin sensitive (NPEPPS), mRNA	-1.37305	0.0050757	4512.94	2685.98
L13689	Human prot-oncogene (BMI-1) mRNA, complete cds	-1.76082	0.000180112	707.513	401.81
NM_002754	Homo sapiens mitogen-activated protein kinase 13 (MAPK13), mRNA	1.42296	0.00182186	1552.54	2267.64
NM_207038	Homo sapiens transcription factor 12 (HTF4, helix-loop-helix transcription factors 4) (TCF12), transcript variant 4, mRNA	-1.66466	6.65405e-06	519.833	314.266
NM_001944	Homo sapiens desmoglein 3 (pemphigus vulgaris antigen) (DSG3), mRNA	-1.69641	0.000409572	1789.21	1054.7
NM_014267	Homo sapiens small acidic protein (SMAP), mRNA	-1.49835	0.00567158	3570.81	2383.16
NM_030762	Homo sapiens basic helix-loop-helix domain containing, class B, 3 (BHLHB3), mRNA	-1.71412	0.000791859	158.857	92.676
NM_032941	Homo sapiens RecQ protein-like (DNA helicase Q1-like) (RECQL), transcript variant 2, mRNA	-2.40815	1.544e-07	363.504	150.948
NM_003089	Homo sapiens small nuclear ribonucleoprotein 70kDa polypeptide (RNP antigen) (SNRP70), mRNA	1.49114	0.00623886	1861	2775.02
NM_181837	Homo sapiens origin recognition complex, subunit 3-like (yeast) (ORC3L), transcript variant 1, mRNA	-1.76797	0.000173531	562.636	318.238
NM_021174	Homo sapiens p30 DBC protein (DBC-1), transcript variant 1, mRNA	1.40627	0.00258233	320.885	448.921
AK056630	Homo sapiens cDNA FLJ32068 fis, clone OCBBF1000114	-1.52593	0.0040069	976.929	640.218
NM_017747	Homo sapiens ankyrin repeat and KH domain containing 1 (ANKHD1), transcript variant 1, mRNA	-1.52457	0.000193425	273.631	176.131
NM_006425	Homo sapiens step II splicing factor SLU7 (SLU7), mRNA	-1.76582	5.0114e-07	388.512	219.354
NM_032885	Homo sapiens APG4 autophagy 4 homolog D (S. cerevisiae) (APG4D), mRNA	1.71825	0.00071529	120.001	206.193
NM_014153	Homo sapiens zinc finger CCCH type domain containing 7 (ZC3HDC7), mRNA	-1.44372	0.00117107	1052.93	796.981
NM_002291	Homo sapiens laminin, beta 1 (LAMB1), mRNA	-1.75695	0.000180961	8161.43	4645.23
NM_024789	Homo sapiens chromosome 10 open reading frame 77 (C10orf77), mRNA	1.50312	0.00561505	341.049	512.639
NM_017691	Homo sapiens hypothetical protein FLJ20156 (FLJ20156), mRNA	-1.53978	0.00430475	212.295	137.874
NM_016614	Homo sapiens TRAF and TNF receptor associated protein (TTRAP), mRNA	-1.47658	0.00754776	2275.21	1540.87
NM_018184	Homo sapiens ADP-ribosylation factor-like 10C (ARL10C), mRNA	-1.52157	0.00429844	639.256	420.129
NM_000546	Homo sapiens tumor protein p53 (Li-Fraumeni syndrome) (TP53), mRNA	1.97988	1.56784e-09	95.0817	188.652
NM_022090	Homo sapiens transposon-derived Buster3 transposase-like (LOC63920), mRNA	-1.43851	0.00153589	33.8036	23.5243
NM_017987	Homo sapiens RUN and FYVE domain containing 2 (RUFY2), mRNA	-1.9774	0.00340633	70.6502	34.6705
NM_006024	Homo sapiens Tax1 (human T-cell leukemia virus type I) binding protein 1 (TAX1BP1), mRNA	-1.93407	1.78853e-05	5150.21	2662.88
NM_005441	Homo sapiens chromatin assembly factor 1, subunit B (p60) (CHAF1B), mRNA	1.56248	7.99533e-05	1178.83	1839.31
NM_025115	Homo sapiens hypothetical protein FLJ23263 (FLJ23263), mRNA	1.74133	0.000354077	125.001	217.668
NM_004640	Homo sapiens HLA-B associated transcript 1 (BAT1), transcript variant 1, mRNA	1.48682	0.00665615	905.528	1346.36
NM_014321	Homo sapiens origin recognition complex, subunit 6 homolog-like (yeast) (ORC6L), mRNA	1.51662	0.000232117	725.759	1089.44
NM_016327	Homo sapiens ureidopropionase, beta (UPB1), mRNA	-1.70009	0.00341749	83.4667	49.0953
NM_020474	Homo sapiens UDP-N-acetyl-alpha-D-galactosamine:polypeptide N-acetylgalactosaminyltransferase 1 (GalNAc-T1) (GALNT1), mRNA	-2.11268	4.4014e-06	309.392	146.446
NM_001755	Unknown	-1.57728	0.00200819	1993.69	1264.01
NM_175876	Homo sapiens exocyst complex component 8 (EXOC8), mRNA	-1.69886	2.81013e-06	357.306	207.669
NM_004078	Homo sapiens cysteine and glycine-rich protein 1 (CSRP1), mRNA	1.38086	0.00433983	1578.59	2108.17
NM_004004	Homo sapiens gap junction protein, beta 2, 26kDa (connexin 26) (GJB2), mRNA	-1.74077	9.60226e-07	29103.5	16713.9
NM_016221	Homo sapiens dynactin 4 (p62) (DCTN4), mRNA	-1.55255	0.00280874	1309.65	843.549
NM_004111	Homo sapiens flap structure-specific endonuclease 1 (FEN1), mRNA	1.80669	1.7123e-07	285.34	520.842
NM_020753	Homo sapiens CASK interacting protein 2 (CASKIN2), mRNA	1.40288	0.00276966	74.6848	104.666
NM_001184	Homo sapiens ataxia telangiectasia and Rad3 related (ATR), mRNA	-1.578	0.00268597	218.632	138.55
NM_032025	Homo sapiens eukaryotic translation initiation factor (eIF) 2A (eIF2A), mRNA	-1.52356	0.00723842	188.09	126.466
NM_133259	Homo sapiens leucine-rich PPR-motif containing (LRPPRC), mRNA	-1.72171	0.000298236	979.013	568.627
NM_174933	Homo sapiens phytanoyl-CoA dioxygenase domain containing 1 (PHYHD1), mRNA	2.48293	0.000417091	110.242	246.078
NM_013366	Homo sapiens anaphase promoting complex subunit 2 (ANAPC2), mRNA	1.53917	0.00703855	79.9024	122.983
NM_003478	Homo sapiens cullin 5 (CUL5), mRNA	-2.49982	3.5941e-07	141.129	56.4558
NM_018105	Homo sapiens THAP domain containing, apoptosis associated protein 1 (THAP1), transcript variant 1, mRNA	-1.60783	0.0014479	490.033	304.78
NM_004354	Homo sapiens cyclin G2 (CCNG2), mRNA	-1.55715	0.00646681	2882.36	1481.36
NM_003671	Homo sapiens CDC14 cell division cycle 14 homolog B (S. cerevisiae) (CDC14B), transcript variant 1, mRNA	-1.62996	0.00138622	259.218	159.034
NM_178507	Homo sapiens NS5ATP13TP2 protein (NS5ATP13TP2), mRNA	1.39763	0.00308579	422.466	562.751
NM_133462	Homo sapiens tetratricopeptide repeat domain 14 (TTC14), mRNA	-2.37755	0.00204174	52.4805	22.0734
NM_000043	Homo sapiens tumor necrosis factor receptor superfamily, member 6 (TNFRSF6), transcript variant 1, mRNA	-1.44202	0.00121476	564.345	391.323
NM_005406	Homo sapiens Rho-associated, coiled-coil containing protein kinase 1 (ROCK1), mRNA	-2.71965	0.00784329	30.3855	11.1726
NM_014291	Homo sapiens glycine C-acetyltransferase (2-amino-3-ketobutyrate coenzyme A ligase) (GCAT), nuclear gene encoding mitochondrial protein, mRNA	1.61954	0.00161885	133.091	215.547
NM_018390	Homo sapiens hypothetical protein FLJ11323 (FLJ11323), mRNA	1.488	0.00681924	374.841	557.763
NM_030963	Homo sapiens ring finger protein 146 (RNF146), mRNA	-1.52428	0.00420757	642.464	421.487
NM_018670	Homo sapiens mesoderm posterior 1 (MESP1), mRNA	1.50331	0.000314189	10838.8	16519.4
NM_005480	Homo sapiens trophinin associated protein (tastin) (TROAP), mRNA	1.95398	1.43216e-05	633.239	1237.33
NM_030763	Homo sapiens nucleosomal binding protein 1 (NSBP1), mRNA	-1.85455	0.00310293	9.96714	5.87107
NM_014736	Homo sapiens KIAA0101 gene product (KIAA0101), mRNA	1.57014	0.00219846	1651.9	2593.72
NM_021813	Homo sapiens BTB and CNC homology 1, basic leucine zipper transcription factor 2 (BACH2), mRNA	-1.58917	0.00748039	89.1491	56.0978
NM_006471	Homo sapiens myosin regulatory light chain MRCL3 (MRCL3), mRNA	-1.49309	0.00607118	76932.5	51525.7
NM_004805	Homo sapiens polymerase (RNA) II (DNA directed) polypeptide D (POLR2D), mRNA	1.5985	0.000706482	627.587	894.293
NM_020245	Homo sapiens tubby like protein 4 (TULP4), mRNA	-1.65996	0.00069816	579.005	348.808
NM_001753	Homo sapiens caveolin 1, caveolae protein, 22kDa (CAV1), mRNA	-1.60232	3.08517e-05	49063.6	30283
NM_017758	Homo sapiens hypothetical protein FLJ20308 (FLJ20308), mRNA	1.4281	0.00163469	698.515	982.652
NM_030628	Homo sapiens KIAA1698 protein (KIAA1698), mRNA	1.78823	0.000173574	150.836	269.729
NM_005028	Homo sapiens phosphatidylinositol-4-phosphate 5-kinase, type II, alpha (PIP5K2A), mRNA	-1.53744	0.00385676	337.398	219.455
NM_032457	Homo sapiens BH-protocadherin (brain-heart) (PCDH7), transcript variant c, mRNA	-1.5954	0.00225524	206.672	129.542
NM_152588	Homo sapiens hypothetical protein DKFZp762A217 (DKFZp762A217), mRNA	-1.64794	0.0015105	160.705	97.5186
NM_181354	Homo sapiens oxidation resistance 1 (OXR1), mRNA	-2.06928	0.00016042	67.488	32.5543
NM_020179	Homo sapiens FN5 protein (FN5), mRNA	1.65445	0.000728418	669.505	1107.66
NM_020131	Homo sapiens chromosome 1 open reading frame 6 (C1orf6), mRNA	1.55456	0.00340231	229.816	357.262
NM_006135	Homo sapiens capping protein (actin filament) muscle Z-line, alpha 1 (CAPZA1), mRNA	-1.62259	1.88426e-05	13711.2	7889.63
NM_012267	Homo sapiens hsp70-interacting protein (HSPBP1), mRNA	1.35589	0.00712275	7082.96	8899.44
NM_005475	Homo sapiens lymphocyte adaptor protein (LNK), mRNA	1.3764	0.00474669	150.364	205.386
NM_004973	Homo sapiens Jumonji, AT rich interactive domain 2 (JARID2), mRNA	-2.23003	4.8773e-07	2888.91	1295.46
NM_001067	Homo sapiens topoisomerase (DNA) II alpha 170kDa (TOP2A), mRNA	1.66454	0.00975536	40.1058	66.7576
NM_174976	Homo sapiens zinc finger, DHHC domain containing 22 (ZDHHC22), mRNA	1.73125	0.00117535	44.473	76.2504
NM_015575	Homo sapiens trinucleotide repeat containing 15 (TNRC15), mRNA	-1.39841	0.0030372	972.458	709.394
NM_003664	Homo sapiens adaptor-related protein complex 3, beta 1 subunit (AP3B1), mRNA	-1.49732	0.00575786	2325.38	1553.03
NM_001852	Homo sapiens collagen, type IX, alpha 2 (COL9A2), mRNA	1.67155	0.000602743	369.115	616.993
NM_001466	Homo sapiens frizzled homolog 2 (Drosophila) (FZD2), mRNA	1.58182	0.00194496	487.333	770.872
NM_015508	Homo sapiens TCDD-inducible poly(ADP-ribose) polymerase (TIPARP), mRNA	-1.80238	9.91349e-05	9197.05	5102.72
NM_004087	Homo sapiens discs, large homolog 1 (Drosophila) (DLG1), mRNA	-1.54172	0.0040959	261.89	169.869
NM_145654	Homo sapiens RAD52 homolog B (S. cerevisiae) (RAD52B), mRNA	2.38383	8.06276e-06	43.9694	104.816
NM_006756	Homo sapiens transcription elongation factor A (SII), 1 (TCEA1), transcript variant 1, mRNA	-1.65854	0.00175183	5383.68	2741.96
NM_006085	Homo sapiens 3'(2'), 5'-bisphosphate nucleotidase 1 (BPNT1), mRNA	2.18261	2.64386e-06	224.201	491.992
NM_002746	Homo sapiens mitogen-activated protein kinase 3 (MAPK3), mRNA	1.4547	0.000923677	544.877	793.265
NM_152309	Homo sapiens phosphoinositide-3-kinase adaptor protein 1 (PIK3AP1), mRNA	6.24291	0.0014113	4.29848	26.8351
NM_014676	Homo sapiens pumilio homolog 1 (Drosophila) (PUM1), mRNA	-1.43852	0.00130944	2877.11	1897.58
NM_032999	Homo sapiens general transcription factor II, i (GTF2I), transcript variant 1, mRNA	-1.35699	0.00697158	3534.8	2425.79
NM_004374	Homo sapiens cytochrome c oxidase subunit VIc (COX6C), mRNA	-1.49957	0.00557784	7622.62	5083.19
NM_017890	Homo sapiens Cohen syndrome 1 (COH1), transcript variant 5, mRNA	-1.65021	0.000924434	284.51	172.408
NM_016423	Homo sapiens zinc finger protein 219 (ZNF219), mRNA	1.37487	0.00489369	15667.6	21576.6
NM_002764	Homo sapiens phosphoribosyl pyrophosphate synthetase 1 (PRPS1), mRNA	1.9334	5.63404e-09	1816.58	3336.76
NM_030755	Homo sapiens thioredoxin domain containing (TXNDC), mRNA	-1.61902	0.00114321	4138.34	2556.07
NM_178430	Homo sapiens small proline rich-like (epidermal differentiation complex) 1A (SPRL1A), mRNA	1.55389	0.00272748	1750.3	2719.77
NM_002461	Homo sapiens mevalonate (diphospho) decarboxylase (MVD), mRNA	1.63293	0.000954939	1166.03	1904.05
BC044246	Homo sapiens KIAA1913, mRNA (cDNA clone MGC:50847 IMAGE:5760073), complete cds	-1.60459	0.00138958	2305.83	1437.03
NM_033305	Homo sapiens vacuolar protein sorting 13A (yeast) (VPS13A), transcript variant A, mRNA	-1.91447	0.000126249	53.731	28.3337
NM_133456	Homo sapiens apical protein 2 (APXL2), mRNA	2.00877	1.23021e-05	130.02	261.181
NM_006076	Homo sapiens HIV-1 Rev binding protein-like (HRBL), mRNA	1.57403	0.00300757	110.077	173.021
NM_031482	Homo sapiens APG10 autophagy 10-like (S. cerevisiae) (APG10L), mRNA	1.91873	8.41514e-09	54.9028	105.263
NM_024685	Homo sapiens hypothetical protein FLJ23560 (FLJ23560), mRNA	-1.85579	8.17297e-05	119.118	66.0125
NM_016154	Homo sapiens RAB4B, member RAS oncogene family (RAB4B), mRNA	1.51267	0.00131777	192.525	287.145
NM_007231	Homo sapiens solute carrier family 6 (neurotransmitter transporter), member 14 (SLC6A14), mRNA	3.31839	0.00486102	4.86432	15.6074
NM_021809	Homo sapiens TGFB-induced factor 2 (TALE family homeobox) (TGIF2), mRNA	1.61123	0.00438082	73.3192	118.134
NM_002856	Homo sapiens poliovirus receptor-related 2 (herpesvirus entry mediator B) (PVRL2), mRNA	1.47014	0.00878612	350.355	515.072
NM_005587	Homo sapiens MADS box transcription enhancer factor 2, polypeptide A (myocyte enhancer factor 2A) (MEF2A), mRNA	-1.49574	0.000372729	93.7527	62.7243
NM_024643	Homo sapiens chromosome 14 open reading frame 140 (C14orf140), mRNA	1.71558	0.0063055	22.5168	38.8944
NM_023925	Homo sapiens C1q domain containing 1 (C1QDC1), transcript variant L, mRNA	-1.59	0.00886577	82.2621	51.7372
NM_001805	Homo sapiens CCAAT/enhancer binding protein (C/EBP), epsilon (CEBPE), mRNA	1.51615	0.00566881	160.496	243.336
NM_080862	Homo sapiens SPRY domain-containing SOCS box protein SSB-4 (SSB4), mRNA	1.49319	0.00606476	4831.39	7214.16
NM_013262	Homo sapiens myosin regulatory light chain interacting protein (MYLIP), mRNA	1.8962	0.00161899	21.4841	40.9026
NM_133640	Homo sapiens surfeit 5 (SURF5), transcript variant b, mRNA	1.41199	0.00229315	2163.63	2673.37
NM_007373	Homo sapiens soc-2 suppressor of clear homolog (C. elegans) (SHOC2), mRNA	-1.69144	0.000863772	222.945	131.808
NM_015534	Homo sapiens zinc finger, ZZ domain containing 3 (ZZZ3), mRNA	-1.7833	3.17128e-07	128.501	71.8133
NM_003800	Homo sapiens RNA guanylyltransferase and 5'-phosphatase (RNGTT), mRNA	-1.47717	0.0081636	398.927	270.062
NM_015446	Homo sapiens ELYS transcription factor-like protein TMBS62 (ELYS), mRNA	-1.66724	6.23822e-06	160.575	95.7666
NM_001826	Homo sapiens CDC28 protein kinase regulatory subunit 1B (CKS1B), mRNA	1.44247	0.00120305	8316.25	11368.3
NM_153207	Homo sapiens AE binding protein 2 (AEBP2), mRNA	-1.42737	0.00556287	391.197	250.167
NM_017931	Homo sapiens hypothetical protein FLJ20699 (FLJ20699), mRNA	1.36219	0.0062949	493.458	660.353
NM_002615	Homo sapiens serine (or cysteine) proteinase inhibitor, clade F (alpha-2 antiplasmin, pigment epithelium derived factor), member 1 (SERPINF1), mRNA	1.83508	6.56064e-05	639.482	1173.5
NM_130837	Homo sapiens optic atrophy 1 (autosomal dominant) (OPA1), nuclear gene encoding mitochondrial protein, transcript variant 8, mRNA	-1.69648	2.98536e-06	271.567	161.063
NM_016570	Homo sapiens PTX1 protein (PTX1), mRNA	-2.13254	2.17497e-11	1045.03	489.503
NM_017526	Homo sapiens leptin receptor gene-related protein (OBRGRP), mRNA	-1.39233	0.00343964	2872.92	1868.44
AL831922	Homo sapiens mRNA; cDNA DKFZp761P0818 (from clone DKFZp761P0818)	-1.7294	1.28724e-06	1458.56	806.493
NM_006699	Homo sapiens mannosidase, alpha, class 1A, member 2 (MAN1A2), mRNA	-1.51703	0.00175043	169.192	105.635
NM_020156	Homo sapiens core 1 UDP-galactose:N-acetylgalactosamine-alpha-R beta 1,3-galactosyltransferase (C1GALT1), mRNA	-1.71567	0.00511443	97.1881	56.6474
NM_144969	Homo sapiens zinc finger, DHHC domain containing 15 (ZDHHC15), mRNA	6.75109	0.00050647	4.21442	28.4519
NM_004530	Homo sapiens matrix metalloproteinase 2 (gelatinase A, 72kDa gelatinase, 72kDa type IV collagenase) (MMP2), mRNA	1.42746	0.00165678	374.001	531.677
NM_033131	Homo sapiens wingless-type MMTV integration site family, member 3A (WNT3A), mRNA	2.53043	0.000235223	28.6277	72.4404
NM_152636	Homo sapiens hypothetical protein FLJ33979 (FLJ33979), mRNA	-1.42899	0.00727564	73.0285	52.6312
BC054888	Homo sapiens cDNA clone MGC:61931 IMAGE:6565452, complete cds	-1.48844	0.00686605	420.987	282.838
NM_007145	Homo sapiens zinc finger protein 146 (ZNF146), mRNA	-1.85177	0.00108726	49.0737	28.3576
NM_012339	Homo sapiens transmembrane 4 superfamily member tetraspan NET-7 (NET-7), mRNA	1.90638	4.25721e-05	121.426	231.484
NM_005733	Homo sapiens kinesin family member 20A (KIF20A), mRNA	1.66822	6.08717e-06	384.65	642.261
NM_145043	Homo sapiens nei like 2 (E. coli) (NEIL2), mRNA	2.04942	3.52202e-05	86.1114	176.479
NM_017803	Homo sapiens hypothetical protein FLJ20399 (FLJ20399), mRNA	1.47898	0.00751607	448.322	663.06
NM_013367	Homo sapiens anaphase promoting complex subunit 4 (ANAPC4), mRNA	-1.50606	0.00520313	959.662	637.201
NM_032141	Homo sapiens hypothetical protein DKFZp434K1421 (DKFZP434K1421), mRNA	-1.47708	0.000586823	101.5	67.811
NM_016437	Homo sapiens tubulin, gamma 2 (TUBG2), mRNA	1.78281	0.000139349	310.114	552.874
NM_003686	Homo sapiens exonuclease 1 (EXO1), transcript variant 3, mRNA	1.45675	0.000883385	79.7587	116.219
NM_000970	Homo sapiens ribosomal protein L6 (RPL6), mRNA	-1.45958	0.000830552	46630.3	31719.1
NM_138330	Homo sapiens TRAF6-inhibitory zinc finger protein (TIZ), mRNA	-1.59578	0.00563654	96.3114	60.3537
NM_006992	Homo sapiens B7 gene (B7), transcript variant 2, mRNA	1.47998	0.00757585	374.317	553.981
NM_006416	Homo sapiens solute carrier family 35 (CMP-sialic acid transporter), member A1 (SLC35A1), mRNA	-1.47034	0.000656074	415.493	277.601
NM_003291	Homo sapiens tripeptidyl peptidase II (TPP2), mRNA	-1.6292	0.00101741	899.454	552.084
NM_013374	Homo sapiens programmed cell death 6 interacting protein (PDCD6IP), mRNA	-1.35214	0.00766237	1448.53	991.647
NM_002402	Homo sapiens mesoderm specific transcript homolog (mouse) (MEST), transcript variant 1, mRNA	2.62688	7.61191e-09	419.817	1102.81
NM_138431	Homo sapiens hypothetical protein BC011982 (LOC113655), mRNA	1.90261	2.74064e-05	597.031	1135.92
NM_198289	Homo sapiens cell death-inducing DFFA-like effector a (CIDEA), transcript variant 2, mRNA	1.60592	0.00176278	147.337	236.611
NM_002267	Homo sapiens karyopherin alpha 3 (importin alpha 4) (KPNA3), mRNA	-1.83771	0.0001788	170.886	92.9887
NM_145753	Homo sapiens pleckstrin homology-like domain, family B, member 2 (PHLDB2), mRNA	-1.66459	0.000572593	3314.98	1899.62
NM_004060	Homo sapiens cyclin G1 (CCNG1), transcript variant 1, mRNA	-1.49405	0.00601954	1759.97	1177.99
NM_019063	Homo sapiens echinoderm microtubule associated protein like 4 (EML4), mRNA	-1.68682	8.39464e-06	2182.83	1234.56
NM_020762	Homo sapiens SLIT-ROBO Rho GTPase activating protein 1 (SRGAP1), mRNA	-1.49165	0.00624717	1221.93	819.181
NM_006904	Homo sapiens protein kinase, DNA-activated, catalytic polypeptide (PRKDC), mRNA	-1.5694	6.78833e-05	463.914	301.553
NM_022909	Homo sapiens centromere protein H (CENPH), mRNA	1.4686	0.00850532	573.758	842.62
NM_005689	Homo sapiens ATP-binding cassette, sub-family B (MDR/TAP), member 6 (ABCB6), nuclear gene encoding mitochondrial protein, mRNA	1.37977	0.00443563	143.192	198.795
NM_032236	Homo sapiens ubiquitin specific protease 48 (USP48), mRNA	-1.41799	0.0020228	969.869	658.734
NM_001621	Homo sapiens aryl hydrocarbon receptor (AHR), mRNA	-1.52059	0.00439664	640.25	421.055
NM_015484	Homo sapiens GCIP-interacting protein p29 (P29), transcript variant 1, mRNA	-1.70195	0.000377887	2326.27	1366.82
NM_182687	Homo sapiens membrane-associated tyrosine- and threonine-specific cdc2-inhibitory kinase (PKMYT1), transcript variant 2, mRNA	2.24301	4.16412e-07	3410.92	7650.72
NM_001237	Homo sapiens cyclin A2 (CCNA2), mRNA	1.8792	2.46191e-08	298.136	558.778
NM_030568	Homo sapiens chromosome 6 open reading frame 148 (C6orf148), mRNA	1.36466	0.0059953	92.7884	128.387
NM_138450	Homo sapiens ADP-ribosylation factor-like 11 (ARL11), mRNA	2.51972	0.0020853	17.1281	38.814
NM_005574	Homo sapiens LIM domain only 2 (rhombotin-like 1) (LMO2), mRNA	1.42001	0.00193887	64.2548	91.4785
NM_017423	Homo sapiens UDP-N-acetyl-alpha-D-galactosamine:polypeptide N-acetylgalactosaminyltransferase 7 (GalNAc-T7) (GALNT7), mRNA	-1.78481	0.00015569	458.347	256.804
NM_003680	Homo sapiens tyrosyl-tRNA synthetase (YARS), mRNA	1.48516	0.00689181	757.919	1125.63
NM_001981	Homo sapiens epidermal growth factor receptor pathway substrate 15 (EPS15), mRNA	-1.51972	0.00106446	204.139	127.585
NM_003223	Homo sapiens transcription factor AP-4 (activating enhancer binding protein 4) (TFAP4), mRNA	3.17105	0.00176905	13.3928	42.4692
NM_000989	Homo sapiens ribosomal protein L30 (RPL30), mRNA	-1.38054	0.00436821	72630.6	52736.2
NM_030907	Homo sapiens hypothetical protein MGC10731 (MGC10731), mRNA	1.6491	0.00694714	49.0515	80.8909
NM_018963	Homo sapiens chromosome 21 open reading frame 107 (C21orf107), transcript variant 1, mRNA	-6.01988	6.10697e-06	45.127	8.03375
NM_198976	Homo sapiens TH1-like (Drosophila) (TH1L), transcript variant 1, mRNA	1.37779	0.00461635	1677.34	2200.15
NM_020121	Homo sapiens UDP-glucose ceramide glucosyltransferase-like 2 (UGCGL2), mRNA	-1.9663	3.89409e-05	81.1949	42.6761
NM_014216	Homo sapiens inositol 1,3,4-triphosphate 5/6 kinase (ITPK1), mRNA	1.35276	0.00757118	6277.83	7864.64
NM_152603	Homo sapiens zinc finger protein 567 (ZNF567), mRNA	-1.80782	0.000351063	128.135	70.878
NM_018433	Homo sapiens jumonji domain containing 1A (JMJD1A), mRNA	-1.41606	0.00210611	223.495	152.7
NM_016513	Homo sapiens intestinal cell (MAK-like) kinase (ICK), transcript variant 2, mRNA	-1.60497	0.00289006	88.0985	55.9628
NM_003142	Homo sapiens Sjogren syndrome antigen B (autoantigen La) (SSB), mRNA	-1.55947	8.58327e-05	2118.52	1367.95
NM_000987	Homo sapiens ribosomal protein L26 (RPL26), mRNA	-1.3641	0.00606184	84688.3	62069.9
NM_032026	Homo sapiens CDA11 protein (CDA11), mRNA	-1.52382	0.00019679	341.377	223.879
NM_017934	Homo sapiens pleckstrin homology domain interacting protein (PHIP), mRNA	-2.10473	0.000183289	263.608	119.405
NM_006371	Homo sapiens cartilage associated protein (CRTAP), mRNA	1.41851	0.00236566	581.524	778.392
NM_018343	Homo sapiens RIO kinase 2 (yeast) (RIOK2), mRNA	-1.81073	1.53863e-07	345.282	189.996
NM_207585	Homo sapiens interferon (alpha, beta and omega) receptor 2 (IFNAR2), transcript variant 1, mRNA	2.27574	0.000244718	30.3141	68.9871
NM_015715	Homo sapiens phospholipase A2, group III (PLA2G3), mRNA	3.04865	4.38075e-09	41.7403	124.769
NM_003750	Homo sapiens eukaryotic translation initiation factor 3, subunit 10 theta, 150/170kDa (EIF3S10), mRNA	-2.78346	1.6399e-09	16663	5986.43
NM_025191	Homo sapiens chromosome 1 open reading frame 22 (C1orf22), mRNA	-2.08858	1.09695e-05	244.288	116.964
NM_004265	Homo sapiens fatty acid desaturase 2 (FADS2), mRNA	1.42671	0.00168317	26998	35825.6
NM_003521	Homo sapiens histone 1, H2bm (HIST1H2BM), mRNA	1.62153	0.00121587	266.355	431.903
NM_015904	Homo sapiens eukaryotic translation initiation factor 5B (EIF5B), mRNA	-1.35015	0.00796456	112.436	83.1944
NM_006528	Homo sapiens tissue factor pathway inhibitor 2 (TFPI2), mRNA	-1.82228	7.62642e-05	17246.5	9464.23
NM_080738	Homo sapiens EDAR-associated death domain (EDARADD), transcript variant B, mRNA	1.57989	0.00192671	5728.72	9050.74
NM_001155	Homo sapiens annexin A6 (ANXA6), transcript variant 1, mRNA	1.66885	0.000588463	1449.93	2419.71
NM_007086	Homo sapiens WD repeat and HMG-box DNA binding protein 1 (WDHD1), mRNA	-1.41704	0.00206358	119.236	84.1139
NM_002078	Homo sapiens golgi autoantigen, golgin subfamily a, 4 (GOLGA4), mRNA	-1.8432	0.00632524	151.941	75.5259
NM_012097	Homo sapiens ADP-ribosylation factor-like 5 (ARL5), transcript variant 1, mRNA	-1.77143	1.45314e-06	809.516	491.682
NM_052853	Homo sapiens aarF domain containing kinase 2 (ADCK2), mRNA	1.41734	0.00205053	875.91	1198.37
NM_145309	Homo sapiens Hypothetical 55.1 kDa protein F09G8.5 in chromosome III (LOC220074), mRNA	1.34245	0.00924136	276.804	362.708
NM_013448	Homo sapiens bromodomain adjacent to zinc finger domain, 1A (BAZ1A), transcript variant 1, mRNA	-1.67587	5.02449e-06	325.606	194.35
NM_004755	Homo sapiens ribosomal protein S6 kinase, 90kDa, polypeptide 5 (RPS6KA5), transcript variant 1, mRNA	-1.48234	0.00882632	201.896	131.754
NM_152362	Homo sapiens hypothetical protein MGC17791 (MGC17791), mRNA	2.07322	4.65043e-06	145.542	301.74
NM_004701	Homo sapiens cyclin B2 (CCNB2), mRNA	1.69034	0.000440185	3182.02	5378.7
NM_152716	Homo sapiens hypothetical protein FLJ36874 (FLJ36874), mRNA	-2.12202	3.11259e-06	377.887	178.079
NM_001257	Homo sapiens cadherin 13, H-cadherin (heart) (CDH13), mRNA	-1.76162	0.000170063	8824.17	5009.12
NM_003870	Homo sapiens IQ motif containing GTPase activating protein 1 (IQGAP1), mRNA	-2.01816	6.27648e-06	1578.3	782.049
NM_001851	Homo sapiens collagen, type IX, alpha 1 (COL9A1), transcript variant 1, mRNA	-1.56898	0.00919288	145.581	92.7869
NM_005978	Homo sapiens S100 calcium binding protein A2 (S100A2), mRNA	2.09951	2.26687e-06	107911	226560
NM_005113	Homo sapiens golgi autoantigen, golgin subfamily a, 5 (GOLGA5), mRNA	-1.55188	0.00283004	1152.69	742.768
NM_153213	Homo sapiens Rho guanine nucleotide exchange factor (GEF) 19 (ARHGEF19), mRNA	1.66637	0.000619488	785.263	1308.54
NM_000553	Homo sapiens Werner syndrome (WRN), mRNA	-1.70039	2.70326e-06	282.645	166.132
NM_000946	Homo sapiens primase, polypeptide 1, 49kDa (PRIM1), mRNA	1.50384	0.000310416	155.428	233.032
AB043587	Homo sapiens gcp60 mRNA for golgi resident protein GCP60, complete cds	-1.65062	0.000771253	982.351	595.141
NM_018117	Homo sapiens WD repeat domain 11 (WDR11), mRNA	-1.48165	0.00718508	827.444	558.46
NM_003530	Homo sapiens histone 1, H3d (HIST1H3D), mRNA	1.64038	1.2165e-05	107.239	175.898
NM_004882	Homo sapiens CBF1 interacting corepressor (CIR), transcript variant 1, mRNA	-1.51147	0.00592364	237.146	156.897
NM_022733	Homo sapiens hypothetical protein AL133206 (LOC64744), mRNA	1.75198	0.00299018	79.2985	136.467
NM_030666	Homo sapiens serine (or cysteine) proteinase inhibitor, clade B (ovalbumin), member 1 (SERPINB1), mRNA	-1.79421	0.000110415	12204.3	6802.04
NM_018948	Homo sapiens mitogen-inducible gene 6 (MIG-6), mRNA	-1.59456	0.000221504	4720.24	3211.5
NM_024829	Unknown	1.79096	0.00571379	35.6212	63.7962
NM_015995	Homo sapiens Kruppel-like factor 13 (KLF13), mRNA	-1.35023	0.007952	5517.37	4255.18
NM_006828	Homo sapiens helicase, ATP binding 1 (HELIC1), mRNA	-1.75702	0.000182544	1539.04	875.94
NM_014376	Homo sapiens cytoplasmic FMR1 interacting protein 2 (CYFIP2), mRNA	2.02414	1.86599e-05	76.9226	155.702
NM_020211	Homo sapiens RGM domain family, member A (RGMA), mRNA	1.54605	0.00188314	81.3017	125.724
NM_024590	Homo sapiens hypothetical protein FLJ23548 (FLJ23548), mRNA	-1.49837	0.00583424	640.525	427.483
NM_173791	Homo sapiens PDZ domain containing 8 (PDZK8), mRNA	-1.79798	0.000140837	329.144	183.063
NM_024604	Homo sapiens hypothetical protein FLJ21908 (FLJ21908), mRNA	-1.85701	4.47647e-08	89.1537	48.0902
NM_004703	Homo sapiens rabaptin, RAB GTPase binding effector protein 1 (RABEP1), mRNA	-1.64843	9.96884e-06	164.304	99.2433
BC010607	Homo sapiens hypothetical protein MGC18216, mRNA (cDNA clone MGC:18216 IMAGE:4156235), complete cds	-1.61636	0.00118865	1867.93	1155.64
NM_031892	Homo sapiens SH3-domain kinase binding protein 1 (SH3KBP1), mRNA	-1.67453	5.1962e-06	2725.46	1673.52
BC042539	Homo sapiens, Similar to prostaglandin E receptor 4 (subtype EP4), clone IMAGE:4830816, mRNA, partial cds	1.44633	0.00110712	712.472	1075.77
NM_016090	Homo sapiens RNA binding motif protein 7 (RBM7), mRNA	-1.59018	0.00203928	284.794	179.095
NM_015559	Homo sapiens SET binding protein 1 (SETBP1), mRNA	-1.95813	1.33851e-05	1414.11	722.173
NM_006313	Homo sapiens ubiquitin specific protease 15 (USP15), mRNA	-2.22475	5.86867e-10	289.92	134.57
NM_004987	Unknown	-1.76786	0.000162278	980.104	554.401
NM_006120	Homo sapiens major histocompatibility complex, class II, DM alpha (HLA-DMA), mRNA	1.424	0.00178239	184.785	261.987
NM_001068	Homo sapiens topoisomerase (DNA) II beta 180kDa (TOP2B), mRNA	-1.74406	0.000216164	1776.97	1018.87
NM_002844	Homo sapiens protein tyrosine phosphatase, receptor type, K (PTPRK), mRNA	-1.65509	0.000705364	7513.16	4539.43
NM_004180	Homo sapiens TRAF family member-associated NFKB activator (TANK), transcript variant 1, mRNA	-1.58486	0.00185216	971.965	613.28
NM_021145	Homo sapiens cyclin D binding myb-like transcription factor 1 (DMTF1), mRNA	-1.62906	0.00428922	107.778	66.1597
NM_020159	Homo sapiens SWI/SNF-related, matrix-associated actin-dependent regulator of chromatin, subfamily a, containing DEAD/H box 1 (SMARCAD1), mRNA	-1.65279	8.9452e-06	213.526	128.169
NM_002807	Homo sapiens proteasome (prosome, macropain) 26S subunit, non-ATPase, 1 (PSMD1), mRNA	-1.47861	0.000546492	6960.56	4596.14
NM_032116	Homo sapiens katanin p60 subunit A-like 1 (KATNAL1), mRNA	-1.37996	0.00508387	417.027	307.123
NM_004152	Homo sapiens ornithine decarboxylase antizyme 1 (OAZ1), mRNA	1.44943	0.00103548	92232.2	138531
NM_002971	Homo sapiens special AT-rich sequence binding protein 1 (binds to nuclear matrix/scaffold-associating DNA's) (SATB1), mRNA	-1.47013	0.00838728	716.79	487.569
NM_002192	Homo sapiens inhibin, beta A (activin A, activin AB alpha polypeptide) (INHBA), mRNA	-1.96671	1.17967e-05	8101.97	4119.55
NM_003518	Homo sapiens histone 1, H2bg (HIST1H2BG), mRNA	1.66549	0.000962267	117.588	195.842
NM_032603	Homo sapiens lysyl oxidase-like 3 (LOXL3), mRNA	1.50345	0.00571846	87.0872	131.031
NM_002595	Homo sapiens PCTAIRE protein kinase 2 (PCTK2), mRNA	-1.6834	0.00251713	109.403	64.9894
NM_014335	Homo sapiens CREBBP/EP300 inhibitor 1 (CRI1), mRNA	-1.87406	3.87743e-05	7839.77	4183.31
NM_152360	Homo sapiens zinc finger protein 573 (ZNF573), mRNA	-1.61421	0.00140065	351.397	217.689
NM_016648	Homo sapiens HDCMA18P protein (HDCMA18P), mRNA	-2.03514	3.37363e-10	384.883	188.964
NM_001252	Homo sapiens tumor necrosis factor (ligand) superfamily, member 7 (TNFSF7), mRNA	3.61003	3.64016e-12	283.523	1023.53
NM_015153	Homo sapiens PHD finger protein 3 (PHF3), mRNA	-1.6525	0.000965034	332.47	201.192
NM_014992	Homo sapiens dishevelled associated activator of morphogenesis 1 (DAAM1), mRNA	-1.88974	1.85105e-08	2296.56	1274.97
NM_003213	Homo sapiens TEA domain family member 4 (TEAD4), transcript variant 1, mRNA	2.09025	2.64315e-06	509.875	1065.77
NM_017847	Homo sapiens chromosome 1 open reading frame 27 (C1orf27), mRNA	-1.64614	0.00048864	134.086	81.8062
[truncated: 1,562 more rows]

## Sheet: Hyb 3 - ev v D868A
Accession #	Sequence Description	Fold Change	P-value	Intensity1	Intensity2
[truncated: 7,548 more rows]

[truncated: 6 more sheets: Hyb 4 - D868A v ev, Hyb 5 - ev vs E6, Hyb 6 - E6 vs ev, 1379 1.33 fold E6 hTERT overlap, 2077 1.33 fold hTERT hTERTci, 1258 1.33 fold E6 TERT D868A]
