# Supplementary material for: HPV16 E7 Protein and hTERT Proteins Defective for Telomere Maintenance Cooperate to Immortalize Human Keratinocytes
Source: PLoS Pathog. 2013 Apr 4;9(4):e1003284. doi: 10.1371/journal.ppat.1003284 (PMC3617164; doi:10.1371/journal.ppat.1003284)
Supplement: Dataset S2 — hTERT alters chromatin remodeling genes, including Bmi1. Following identification of the 2077 hTERT RT-independent gene changes (changes shared by hTERTwt and hTERT-D868A as shown in Figure 6B), arrays were submitted for functional annotation clustering. Of the clusters identified, one of the top ten clusters formed based on enrichment scores was a cluster of 91 probes related to chromatin remodeling, shown as a list. (XLSX) [file ppat.1003284.s002.xlsx]

## Sheet: combined chromatin cluster
Annotation Cluster 9	Enrichment Score: 5.393116494437192
Category	Term	Count	%	PValue	Genes	List Total	Pop Hits	Pop Total	Fold Enrichment	Bonferroni	Benjamini	FDR
GOTERM_BP_FAT	GO:0051276~chromosome organization	83	5.22013	1.81252e-08	NM_000321, NM_021058, NM_003069, NM_002634, NM_152299, NM_021018, NM_175709, NM_000546, NM_001015892, NM_018410, NM_003579, NM_018101, NM_173082, NM_153207, NM_005056, NM_003537, NM_080668, NM_003535, NM_152641, NM_003073, NM_018081, NM_004261, NM_004725, NM_014551, NM_015630, NM_001018115, NM_005441, NM_000553, NM_133330, NM_000176, NM_003341, NM_002105, NM_004526, NM_017780, NM_024094, NM_00226…	1227	485	13528	1.8868	6.41431e-05	3.37605e-06	3.3238e-05
	ID	Gene Name	Species
	NM_004261	15 kDa selenoprotein	Homo sapiens
	NM_153207	AE binding protein 2	Homo sapiens
	NM_018154	ASF1 anti-silencing function 1 homolog B (S. cerevisiae)	Homo sapiens
	NM_152641	AT rich interactive domain 2 (ARID, RFX-like)	Homo sapiens
	NM_016374	AT rich interactive domain 4B (RBP1-like)	Homo sapiens
	L13689, NM_005180	BMI1 polycomb ring finger oncogene	Homo sapiens
	NM_001379	DNA (cytosine-5-)-methyltransferase 1	Homo sapiens
	NM_001429	E1A binding protein p300	Homo sapiens
	NM_001018115	Fanconi anemia, complementation group D2	Homo sapiens
	NM_002105	H2A histone family, member X	Homo sapiens
	NM_018410	Holliday junction recognition protein	Homo sapiens
	NM_006766	MYST histone acetyltransferase (monocytic leukemia) 3	Homo sapiens
	NM_015032	PDS5, regulator of cohesion maintenance, homolog B (S. cerevisiae)	Homo sapiens
	NM_015288	PHD finger protein 15	Homo sapiens
	NM_015450	POT1 protection of telomeres 1 homolog (S. pombe)	Homo sapiens
	NM_005732	RAD50 homolog (S. cerevisiae)	Homo sapiens
	NM_003579	RAD54-like (S. cerevisiae)	Homo sapiens
	NM_003707	RuvB-like 1 (E. coli)	Homo sapiens
	NM_031915	SET domain, bifurcated 2	Homo sapiens
	NM_173082	SNF2 histone linker PHD RING helicase	Homo sapiens
	NM_003069	SWI/SNF related, matrix associated, actin dependent regulator of chromatin, subfamily a, member 1	Homo sapiens
	NM_003601	SWI/SNF related, matrix associated, actin dependent regulator of chromatin, subfamily a, member 5	Homo sapiens
	NM_003073	SWI/SNF related, matrix associated, actin dependent regulator of chromatin, subfamily b, member 1	Homo sapiens
	NM_020159	SWI/SNF-related, matrix-associated actin-dependent regulator of chromatin, subfamily a, containing DEAD/H box 1	Homo sapiens
	NM_001015892	TAF9 RNA polymerase II, TATA box binding protein (TBP)-associated factor, 32kDa	Homo sapiens
	NM_018081	WD repeat containing, antisense to TP53	Homo sapiens
	NM_133330	Wolf-Hirschhorn syndrome candidate 1	Homo sapiens
	NM_018489	ash1 (absent, small, or homeotic)-like (Drosophila)	Homo sapiens
	NM_004459, NM_182641	bromodomain PHD finger transcription factor	Homo sapiens
	NM_004725	budding uninhibited by benzimidazoles 3 homolog (yeast)	Homo sapiens
	NM_016352	carboxypeptidase A4	Homo sapiens
	NM_080668	cell division cycle associated 5	Homo sapiens
	NM_018101	cell division cycle associated 8	Homo sapiens
	NM_001809	centromere protein A	Homo sapiens
	NM_181716	centromere protein V	Homo sapiens
	NM_005441	chromatin assembly factor 1, subunit B (p60)	Homo sapiens
	NM_003655	chromobox homolog 4 (Pc class homolog, Drosophila)	Homo sapiens
	NM_175709	chromobox homolog 7	Homo sapiens
	NM_001270	chromodomain helicase DNA binding protein 1	Homo sapiens
	NM_032221	chromodomain helicase DNA binding protein 6	Homo sapiens
	NM_017780	chromodomain helicase DNA binding protein 7	Homo sapiens
	NM_025134	chromodomain helicase DNA binding protein 9	Homo sapiens
	NM_024094	defective in sister chromatid cohesion 1 homolog (S. cerevisiae)	Homo sapiens
	BC036529, NM_025209	enhancer of polycomb homolog 1 (Drosophila)	Homo sapiens
	NM_015630	enhancer of polycomb homolog 2 (Drosophila)	Homo sapiens
	NM_006709	euchromatic histone-lysine N-methyltransferase 2	Homo sapiens
	AK056691	germ cell associated 2 (haspin)	Homo sapiens
	NM_139048	helicase-like transcription factor	Homo sapiens
	NM_005322	histone cluster 1, H1b	Homo sapiens
	NM_005320	histone cluster 1, H1d	Homo sapiens
	NM_005321	histone cluster 1, H1e	Homo sapiens
	NM_003518	histone cluster 1, H2bi; histone cluster 1, H2bg; histone cluster 1, H2be; histone cluster 1, H2bf; histone cluster 1, H2bc	Homo sapiens
	NM_021058	histone cluster 1, H2bj	Homo sapiens
	NM_021018, NM_003537, NM_003535	histone cluster 1, H3j; histone cluster 1, H3i; histone cluster 1, H3h; histone cluster 1, H3g; histone cluster 1, H3f; histone cluster 1, H3e; histone cluster 1, H3d; histone cluster 1, H3c; histone cluster 1, H3b; histone cluster 1, H3a; histone cluster 1, H2ad; histone cluster 2, H3a; histone cluster 2, H3c; histone cluster 2, H3d	Homo sapiens
	NM_005517	hypothetical LOC729505; similar to hCG2040565; high-mobility group nucleosomal binding domain 2; similar to high-mobility group nucleosomal binding domain 2	Homo sapiens
	NM_004241	jumonji domain containing 1C	Homo sapiens
	NM_002263	kinesin family member C1	Homo sapiens
	NM_018433	lysine (K)-specific demethylase 3A	Homo sapiens
	NM_005056	lysine (K)-specific demethylase 5A	Homo sapiens
	NM_004526	minichromosome maintenance complex component 2	Homo sapiens
	NM_000251	mutS homolog 2, colon cancer, nonpolyposis type 1 (E. coli)	Homo sapiens
	AF272382	myeloid/lymphoid or mixed-lineage leukemia (trithorax homolog, Drosophila)	Homo sapiens
	NM_002485	nibrin	Homo sapiens
	NM_015341	non-SMC condensin I complex, subunit H	Homo sapiens
	NM_014551, NM_152299	non-SMC condensin II complex, subunit H2	Homo sapiens
	NM_000176	nuclear receptor subfamily 3, group C, member 1 (glucocorticoid receptor)	Homo sapiens
	NM_139207	nucleosome assembly protein 1-like 1	Homo sapiens
	NR_002734	pituitary tumor-transforming 3	Homo sapiens
	NM_002634	prohibitin	Homo sapiens
	NM_016578	remodeling and spacing factor 1	Homo sapiens
	NM_000321	retinoblastoma 1	Homo sapiens
	NM_004755	ribosomal protein S6 kinase, 90kDa, polypeptide 5	Homo sapiens
	NM_006618	similar to Jumonji, AT rich interactive domain 1B (RBP2-like); lysine (K)-specific demethylase 5B	Homo sapiens
	NM_000553	similar to Werner syndrome protein; Werner syndrome, RecQ helicase-like	Homo sapiens
	NM_016587	similar to chromobox homolog 3; chromobox homolog 3 (HP1 gamma homolog, Drosophila)	Homo sapiens
	NM_006904	similar to protein kinase, DNA-activated, catalytic polypeptide; protein kinase, DNA-activated, catalytic polypeptide	Homo sapiens
	NM_012447	stromal antigen 3	Homo sapiens
	AK126324	structural maintenance of chromosomes flexible hinge domain containing 1	Homo sapiens
	BC048298, NM_024665	transducin (beta)-like 1 X-linked receptor 1	Homo sapiens
	NM_032945	tumor necrosis factor receptor superfamily, member 6b, decoy; regulator of telomere elongation helicase 1	Homo sapiens
	NM_000546	tumor protein p53	Homo sapiens
	NM_006447	ubiquitin specific peptidase 16	Homo sapiens
	NM_003341	ubiquitin-conjugating enzyme E2E 1 (UBC4/5 homolog, yeast)	Homo sapiens
GOTERM_BP_FAT	GO:0006325~chromatin organization	61	3.83648	1.19615e-05	NM_000321, NM_021058, NM_003069, NM_002634, NM_021018, NM_175709, NM_001015892, NM_018410, NM_173082, NM_153207, NM_005056, NM_003537, NM_003535, NM_152641, NM_003073, NM_004261, NM_015630, NM_005441, NM_000176, NM_133330, NM_003341, NM_002105, NM_004526, NM_017780, NM_003601, NM_025134, NM_016374, NM_020159, NM_006766, NM_139048, NM_005180, NM_001379, AF272382, NM_001270, AK056691, NM_016578, NM…	1227	378	13528	1.77921	0.0414484	0.00176227	0.0219327
	ID	Gene Name	Species
	NM_004261	15 kDa selenoprotein	Homo sapiens
	NM_153207	AE binding protein 2	Homo sapiens
	NM_018154	ASF1 anti-silencing function 1 homolog B (S. cerevisiae)	Homo sapiens
	NM_152641	AT rich interactive domain 2 (ARID, RFX-like)	Homo sapiens
	NM_016374	AT rich interactive domain 4B (RBP1-like)	Homo sapiens
	L13689, NM_005180	BMI1 polycomb ring finger oncogene	Homo sapiens
	NM_001379	DNA (cytosine-5-)-methyltransferase 1	Homo sapiens
	NM_001429	E1A binding protein p300	Homo sapiens
	NM_002105	H2A histone family, member X	Homo sapiens
	NM_018410	Holliday junction recognition protein	Homo sapiens
	NM_006766	MYST histone acetyltransferase (monocytic leukemia) 3	Homo sapiens
	NM_015288	PHD finger protein 15	Homo sapiens
	NM_003707	RuvB-like 1 (E. coli)	Homo sapiens
	NM_031915	SET domain, bifurcated 2	Homo sapiens
	NM_173082	SNF2 histone linker PHD RING helicase	Homo sapiens
	NM_003069	SWI/SNF related, matrix associated, actin dependent regulator of chromatin, subfamily a, member 1	Homo sapiens
	NM_003601	SWI/SNF related, matrix associated, actin dependent regulator of chromatin, subfamily a, member 5	Homo sapiens
	NM_003073	SWI/SNF related, matrix associated, actin dependent regulator of chromatin, subfamily b, member 1	Homo sapiens
	NM_020159	SWI/SNF-related, matrix-associated actin-dependent regulator of chromatin, subfamily a, containing DEAD/H box 1	Homo sapiens
	NM_001015892	TAF9 RNA polymerase II, TATA box binding protein (TBP)-associated factor, 32kDa	Homo sapiens
	NM_133330	Wolf-Hirschhorn syndrome candidate 1	Homo sapiens
	NM_018489	ash1 (absent, small, or homeotic)-like (Drosophila)	Homo sapiens
	NM_004459, NM_182641	bromodomain PHD finger transcription factor	Homo sapiens
	NM_016352	carboxypeptidase A4	Homo sapiens
	NM_001809	centromere protein A	Homo sapiens
	NM_181716	centromere protein V	Homo sapiens
	NM_005441	chromatin assembly factor 1, subunit B (p60)	Homo sapiens
	NM_003655	chromobox homolog 4 (Pc class homolog, Drosophila)	Homo sapiens
	NM_175709	chromobox homolog 7	Homo sapiens
	NM_001270	chromodomain helicase DNA binding protein 1	Homo sapiens
	NM_032221	chromodomain helicase DNA binding protein 6	Homo sapiens
	NM_017780	chromodomain helicase DNA binding protein 7	Homo sapiens
	NM_025134	chromodomain helicase DNA binding protein 9	Homo sapiens
	BC036529, NM_025209	enhancer of polycomb homolog 1 (Drosophila)	Homo sapiens
	NM_015630	enhancer of polycomb homolog 2 (Drosophila)	Homo sapiens
	NM_006709	euchromatic histone-lysine N-methyltransferase 2	Homo sapiens
	AK056691	germ cell associated 2 (haspin)	Homo sapiens
	NM_139048	helicase-like transcription factor	Homo sapiens
	NM_005322	histone cluster 1, H1b	Homo sapiens
	NM_005320	histone cluster 1, H1d	Homo sapiens
	NM_005321	histone cluster 1, H1e	Homo sapiens
	NM_003518	histone cluster 1, H2bi; histone cluster 1, H2bg; histone cluster 1, H2be; histone cluster 1, H2bf; histone cluster 1, H2bc	Homo sapiens
	NM_021058	histone cluster 1, H2bj	Homo sapiens
	NM_021018, NM_003537, NM_003535	histone cluster 1, H3j; histone cluster 1, H3i; histone cluster 1, H3h; histone cluster 1, H3g; histone cluster 1, H3f; histone cluster 1, H3e; histone cluster 1, H3d; histone cluster 1, H3c; histone cluster 1, H3b; histone cluster 1, H3a; histone cluster 1, H2ad; histone cluster 2, H3a; histone cluster 2, H3c; histone cluster 2, H3d	Homo sapiens
	NM_005517	hypothetical LOC729505; similar to hCG2040565; high-mobility group nucleosomal binding domain 2; similar to high-mobility group nucleosomal binding domain 2	Homo sapiens
	NM_004241	jumonji domain containing 1C	Homo sapiens
	NM_018433	lysine (K)-specific demethylase 3A	Homo sapiens
	NM_005056	lysine (K)-specific demethylase 5A	Homo sapiens
	NM_004526	minichromosome maintenance complex component 2	Homo sapiens
	AF272382	myeloid/lymphoid or mixed-lineage leukemia (trithorax homolog, Drosophila)	Homo sapiens
	NM_000176	nuclear receptor subfamily 3, group C, member 1 (glucocorticoid receptor)	Homo sapiens
	NM_139207	nucleosome assembly protein 1-like 1	Homo sapiens
	NM_002634	prohibitin	Homo sapiens
	NM_016578	remodeling and spacing factor 1	Homo sapiens
	NM_000321	retinoblastoma 1	Homo sapiens
	NM_004755	ribosomal protein S6 kinase, 90kDa, polypeptide 5	Homo sapiens
	NM_006618	similar to Jumonji, AT rich interactive domain 1B (RBP2-like); lysine (K)-specific demethylase 5B	Homo sapiens
	NM_016587	similar to chromobox homolog 3; chromobox homolog 3 (HP1 gamma homolog, Drosophila)	Homo sapiens
	BC048298, NM_024665	transducin (beta)-like 1 X-linked receptor 1	Homo sapiens
	NM_006447	ubiquitin specific peptidase 16	Homo sapiens
	NM_003341	ubiquitin-conjugating enzyme E2E 1 (UBC4/5 homolog, yeast)	Homo sapiens
SP_PIR_KEYWORDS	chromatin regulator	37	2.32704	1.97956e-05	NM_000321, NM_016578, NM_003069, NM_003707, NM_175709, NM_004459, NM_182641, NM_018433, NM_006618, BC036529, NM_031915, NM_153207, NM_005056, NM_152641, NM_003655, NM_003073, NM_016587, NM_015630, NM_133330, NM_000176, NM_024665, L13689, NM_018489, NM_004241, BC048298, NM_017780, NM_003601, NM_025134, NM_006709, NM_018154, NM_006447, NM_006766, NM_025209, NM_139048, NM_005180, AF272382, NM_138287…	1562	213	19235	2.13911	0.0119832	0.000401773	0.0292921
	ID	Gene Name	Species
	NM_153207	AE binding protein 2	Homo sapiens
	NM_018154	ASF1 anti-silencing function 1 homolog B (S. cerevisiae)	Homo sapiens
	NM_152641	AT rich interactive domain 2 (ARID, RFX-like)	Homo sapiens
	L13689, NM_005180	BMI1 polycomb ring finger oncogene	Homo sapiens
	NM_001379	DNA (cytosine-5-)-methyltransferase 1	Homo sapiens
	NM_006766	MYST histone acetyltransferase (monocytic leukemia) 3	Homo sapiens
	NM_003707	RuvB-like 1 (E. coli)	Homo sapiens
	NM_031915	SET domain, bifurcated 2	Homo sapiens
	NM_003069	SWI/SNF related, matrix associated, actin dependent regulator of chromatin, subfamily a, member 1	Homo sapiens
	NM_003601	SWI/SNF related, matrix associated, actin dependent regulator of chromatin, subfamily a, member 5	Homo sapiens
	NM_003073	SWI/SNF related, matrix associated, actin dependent regulator of chromatin, subfamily b, member 1	Homo sapiens
	NM_133330	Wolf-Hirschhorn syndrome candidate 1	Homo sapiens
	NM_018489	ash1 (absent, small, or homeotic)-like (Drosophila)	Homo sapiens
	NM_004459, NM_182641	bromodomain PHD finger transcription factor	Homo sapiens
	NM_003655	chromobox homolog 4 (Pc class homolog, Drosophila)	Homo sapiens
	NM_175709	chromobox homolog 7	Homo sapiens
	NM_001270	chromodomain helicase DNA binding protein 1	Homo sapiens
	NM_032221	chromodomain helicase DNA binding protein 6	Homo sapiens
	NM_017780	chromodomain helicase DNA binding protein 7	Homo sapiens
	NM_025134	chromodomain helicase DNA binding protein 9	Homo sapiens
	NM_138287	deltex 3-like (Drosophila)	Homo sapiens
	BC036529, NM_025209	enhancer of polycomb homolog 1 (Drosophila)	Homo sapiens
	NM_015630	enhancer of polycomb homolog 2 (Drosophila)	Homo sapiens
	NM_006709	euchromatic histone-lysine N-methyltransferase 2	Homo sapiens
	AK056691	germ cell associated 2 (haspin)	Homo sapiens
	NM_139048	helicase-like transcription factor	Homo sapiens
	NM_004241	jumonji domain containing 1C	Homo sapiens
	NM_018433	lysine (K)-specific demethylase 3A	Homo sapiens
	NM_005056	lysine (K)-specific demethylase 5A	Homo sapiens
	AF272382	myeloid/lymphoid or mixed-lineage leukemia (trithorax homolog, Drosophila)	Homo sapiens
	NM_000176	nuclear receptor subfamily 3, group C, member 1 (glucocorticoid receptor)	Homo sapiens
	NM_016578	remodeling and spacing factor 1	Homo sapiens
	NM_000321	retinoblastoma 1	Homo sapiens
	NM_006618	similar to Jumonji, AT rich interactive domain 1B (RBP2-like); lysine (K)-specific demethylase 5B	Homo sapiens
	NM_016587	similar to chromobox homolog 3; chromobox homolog 3 (HP1 gamma homolog, Drosophila)	Homo sapiens
	BC048298, NM_024665	transducin (beta)-like 1 X-linked receptor 1	Homo sapiens
	NM_006447	ubiquitin specific peptidase 16	Homo sapiens
GOTERM_BP_FAT	GO:0016568~chromatin modification	46	2.89308	6.2359e-05	NM_000321, NM_003069, NM_002634, NM_175709, NM_001015892, NM_018410, NM_005056, NM_153207, NM_152641, NM_003073, NM_015630, NM_000176, NM_133330, NM_003341, NM_017780, NM_025134, NM_003601, NM_020159, NM_006766, NM_139048, NM_005180, NM_001379, AF272382, NM_001270, AK056691, NM_016578, NM_004755, NM_003707, NM_004459, NM_015288, NM_182641, NM_001429, NM_018433, NM_181716, NM_006618, BC036529, NM_…	1227	274	13528	1.85096	0.198039	0.00709392	0.114292
	ID	Gene Name	Species
	NM_153207	AE binding protein 2	Homo sapiens
	NM_018154	ASF1 anti-silencing function 1 homolog B (S. cerevisiae)	Homo sapiens
	NM_152641	AT rich interactive domain 2 (ARID, RFX-like)	Homo sapiens
	L13689, NM_005180	BMI1 polycomb ring finger oncogene	Homo sapiens
	NM_001379	DNA (cytosine-5-)-methyltransferase 1	Homo sapiens
	NM_001429	E1A binding protein p300	Homo sapiens
	NM_018410	Holliday junction recognition protein	Homo sapiens
	NM_006766	MYST histone acetyltransferase (monocytic leukemia) 3	Homo sapiens
	NM_015288	PHD finger protein 15	Homo sapiens
	NM_003707	RuvB-like 1 (E. coli)	Homo sapiens
	NM_031915	SET domain, bifurcated 2	Homo sapiens
	NM_003069	SWI/SNF related, matrix associated, actin dependent regulator of chromatin, subfamily a, member 1	Homo sapiens
	NM_003601	SWI/SNF related, matrix associated, actin dependent regulator of chromatin, subfamily a, member 5	Homo sapiens
	NM_003073	SWI/SNF related, matrix associated, actin dependent regulator of chromatin, subfamily b, member 1	Homo sapiens
	NM_020159	SWI/SNF-related, matrix-associated actin-dependent regulator of chromatin, subfamily a, containing DEAD/H box 1	Homo sapiens
	NM_001015892	TAF9 RNA polymerase II, TATA box binding protein (TBP)-associated factor, 32kDa	Homo sapiens
	NM_133330	Wolf-Hirschhorn syndrome candidate 1	Homo sapiens
	NM_018489	ash1 (absent, small, or homeotic)-like (Drosophila)	Homo sapiens
	NM_004459, NM_182641	bromodomain PHD finger transcription factor	Homo sapiens
	NM_016352	carboxypeptidase A4	Homo sapiens
	NM_181716	centromere protein V	Homo sapiens
	NM_003655	chromobox homolog 4 (Pc class homolog, Drosophila)	Homo sapiens
	NM_175709	chromobox homolog 7	Homo sapiens
	NM_001270	chromodomain helicase DNA binding protein 1	Homo sapiens
	NM_032221	chromodomain helicase DNA binding protein 6	Homo sapiens
	NM_017780	chromodomain helicase DNA binding protein 7	Homo sapiens
	NM_025134	chromodomain helicase DNA binding protein 9	Homo sapiens
	BC036529, NM_025209	enhancer of polycomb homolog 1 (Drosophila)	Homo sapiens
	NM_015630	enhancer of polycomb homolog 2 (Drosophila)	Homo sapiens
	NM_006709	euchromatic histone-lysine N-methyltransferase 2	Homo sapiens
	AK056691	germ cell associated 2 (haspin)	Homo sapiens
	NM_139048	helicase-like transcription factor	Homo sapiens
	NM_004241	jumonji domain containing 1C	Homo sapiens
	NM_018433	lysine (K)-specific demethylase 3A	Homo sapiens
	NM_005056	lysine (K)-specific demethylase 5A	Homo sapiens
	AF272382	myeloid/lymphoid or mixed-lineage leukemia (trithorax homolog, Drosophila)	Homo sapiens
	NM_000176	nuclear receptor subfamily 3, group C, member 1 (glucocorticoid receptor)	Homo sapiens
	NM_002634	prohibitin	Homo sapiens
	NM_016578	remodeling and spacing factor 1	Homo sapiens
	NM_000321	retinoblastoma 1	Homo sapiens
	NM_004755	ribosomal protein S6 kinase, 90kDa, polypeptide 5	Homo sapiens
	NM_006618	similar to Jumonji, AT rich interactive domain 1B (RBP2-like); lysine (K)-specific demethylase 5B	Homo sapiens
	NM_016587	similar to chromobox homolog 3; chromobox homolog 3 (HP1 gamma homolog, Drosophila)	Homo sapiens
	BC048298, NM_024665	transducin (beta)-like 1 X-linked receptor 1	Homo sapiens
	NM_006447	ubiquitin specific peptidase 16	Homo sapiens
	NM_003341	ubiquitin-conjugating enzyme E2E 1 (UBC4/5 homolog, yeast)	Homo sapiens

## Sheet: single list 91 combined probes
			Array 1: e.v. vs. hTERT				Array 2: hTERT vs. e.v.				Array 3: e.v. vs. hTERTci D868A mutant				Array 4: hTERTci D868A mutant vs. e.v.
Accession #	Sequence Description	Gene Symbol	FOLD CHANGE	p-value	Intensity 1 (ev)	Intensity 2 (hTERT)	FOLD CHANGE	p-value	Intensity 2 (ev)	Intensity 1 (hTERT)	FOLD CHANGE	p-value	Intensity 1 (ev)	Intensity 2 (hTERTci D868A)	FOLD CHANGE	p-value	Intensity 2 (ev)	Intensity 1 (hTERTci D868A)
NM_153207	Homo sapiens AE binding protein 2 (AEBP2), mRNA	AEBP2	1.66102	0.000104149	212.656	385.02	1.42737	0.00556287	250.167	391.197	2.29851	2.05405e-12	191.368	477.204	1.86808	1.4124e-05	292.267	622.166
NM_152641	Homo sapiens AT rich interactive domain 2 (ARID, RFX-like) (ARID2), mRNA [NM_152641]	ARID2	2.13409	0.000196501	35.8558	76.5195	1.80945	0.00150282	41.2838	74.7012	3.65349	7.01703e-10	28.2068	103.053	2.9074	1.7122e-08	46.7216	135.838
NM_016374	Homo sapiens AT rich interactive domain 4B (RBP1- like) (ARID4B), transcript variant 1, mRNA	ARID4B	3.25051	8.31661e-10	19.9627	64.6352	2.2816	5.96625e-12	25.3672	57.8311	3.80824	9.23454e-13	23.5655	90.1152	3.75288	1.46774e-21	29.4652	111.495
NM_018154	Homo sapiens ASF1 anti-silencing function 1 homolog B (S. cerevisiae) (ASF1B), mRNA	ASF1B	-2.36609	1.14728e-07	953.558	403.011	-1.9502	1.51925e-05	935.93	479.915	-2.74223	2.60794e-09	872.08	318.018	-2.38897	8.6971e-08	1042.34	436.314
NM_018489	Homo sapiens ash1 (absent, small, or homeotic)-like (Drosophila) (ASH1L), mRNA	ASH1L	2.26969	8.62507e-05	25.4563	54.5088	1.73663	0.00197585	35.1461	57.8783	3.11408	1.07868e-07	23.2266	67.8904	2.74894	4.00656e-07	31.1632	79.5836
NM_005180	Homo sapiens B lymphoma Mo-MLV insertion region (mouse) (BMI1), mRNA	BMI1	2.10583	1.31172e-07	38.5012	81.2375	1.65525	0.00192461	43.0757	71.7703	2.26874	4.45436e-13	42.0996	95.0787	2.43634	1.88003e-12	49.2566	119.03
L13689	Human prot-oncogene (BMI-1) mRNA, complete cds	BMI1	1.98186	1.04949e-05	396.788	786.377	1.76082	0.000180112	401.81	707.513	2.24252	4.57275e-07	314.447	705.153	2.21341	6.16989e-07	445.307	985.645
NM_182641	Homo sapiens fetal Alzheimer antigen (FALZ), transcript variant 1, mRNA	BPTF	1.87417	0.00111771	62.241	116.65	1.51484	0.00979468	92.5571	140.21	2.3233	3.01318e-05	46.7252	108.557	2.20669	2.63591e-06	96.4983	212.942
NM_004459	Homo sapiens fetal Alzheimer antigen (FALZ), transcript variant 2, mRNA [NM_004459]	BPTF	1.6715	0.00562457	65.8855	110.127	1.7595	0.000437516	100.354	176.573	2.06043	4.04589e-05	68.9182	142.001	1.86311	0.000110734	118.949	221.614
NM_004725	Homo sapiens BUB3 budding uninhibited by benzimidazoles 3 homolog (yeast) (BUB3), mRNA	BUB3	1.89904	2.85258e-05	928.44	1763.15	1.69174	0.000439351	830.037	1404.2	1.74339	0.00021949	844.881	1472.96	1.53945	0.00331978	1294.91	1993.44
NM_016587	Homo sapiens chromobox homolog 3 (HP1 gamma homolog, Drosophila) (CBX3), transcript variant 2, mRNA	CBX3	1.74045	0.000225374	6958.39	12110.7	1.46376	0.00889626	7307.88	10697	1.96817	1.15752e-05	5397.3	10622.8	1.80414	9.68497e-05	8545.77	15417.8
NM_003655	Homo sapiens chromobox homolog 4 (Pc class homolog, Drosophila) (CBX4), mRNA	CBX4	-1.73137	0.000360546	362.118	209.151	-1.58952	0.00204428	324.797	204.336	-2.37253	1.95457e-07	325.174	137.058	-2.20207	1.21231e-06	337.199	153.128
NM_175709	Homo sapiens chromobox homolog 7 (CBX7), mRNA	CBX7	-1.49851	0.00035015	186.13	123.295	-1.781	3.36873e-07	183.987	104.558	-1.70505	2.40105e-06	176.786	104.666	-1.98859	5.59202e-07	217.349	111.261
NM_080668	Homo sapiens cell division cycle associated 5 (CDCA5), mRNA	CDCA5	-1.65356	0.000733502	1426.75	862.836	-1.67428	0.000548517	2000.56	1194.87	-2.47126	3.47524e-08	2162.15	874.919	-2.52341	2.02992e-08	2196.82	870.578
NM_018101	Homo sapiens cell division cycle associated 8 (CDCA8), mRNA	CDCA8	-1.65358	0.00071964	6557.69	3965.74	-1.72161	0.000289952	5016.95	2914.1	-2.07996	2.87954e-06	5694.62	2737.85	-2.11705	1.83561e-06	6967.14	3290.97
NM_001809	Homo sapiens centromere protein A, 17kDa (CENPA), mRNA	CENPA	-1.53292	0.00687882	161.225	105.174	-1.90455	4.83972e-05	231.828	121.724	-1.71463	0.000544105	195.054	113.759	-1.91269	3.96696e-05	266.968	139.578
NM_181716	Homo sapiens proline rich 6 (PRR6), mRNA [NM_181716]	CENPV	-3.92586	6.08361e-08	79.4157	20.2289	-3.91993	9.81911e-09	79.5393	20.291	-3.103	3.24007e-07	74.8884	24.1342	-4.24088	9.58031e-09	80.9372	19.085
NM_005441	Homo sapiens chromatin assembly factor 1, subunit B (p60) (CHAF1B), mRNA	CHAF1B	-1.57339	6.17475e-05	1920.35	1221.49	-1.56248	7.99533e-05	1839.31	1178.83	-2.10874	4.26476e-11	1429.61	682.837	-2.02926	3.97554e-10	1861.16	920.693
NM_001270	Homo sapiens chromodomain helicase DNA binding protein 1 (CHD1), mRNA	CHD1	2.64907	3.06746e-06	51.3713	136.086	2.41586	8.74263e-06	46.4134	112.128	6.25403	5.92657e-14	32.2147	201.472	4.41021	4.23609e-12	47.9611	211.518
NM_032221	Homo sapiens chromodomain helicase DNA binding protein 6 (CHD6), mRNA	CHD6	1.92401	5.6159e-05	68.5505	130.63	1.62982	0.00118244	74.2341	121.551	3.07448	6.13119e-11	61.7785	189.887	2.4581	0.000913429	81.9594	206.654
NM_017780	Homo sapiens chromodomain helicase DNA binding protein 7 (CHD7), mRNA [NM_017780]	CHD7	1.53803	0.000212285	551.536	896.175	1.3686	0.00554584	585.302	790.817	1.69024	3.49708e-06	326.414	580.568	1.63552	1.37153e-05	896.994	1418.38
NM_025134	Homo sapiens hypothetical protein FLJ12178 (FLJ12178), mRNA	CHD9	2.48606	4.9702e-07	22.8993	53.8396	2.02817	4.98284e-05	29.8401	57.6419	4.61926	5.36318e-05	21.3997	87.5537	3.32778	7.84805e-05	35.7721	105.385
NM_016352	Homo sapiens carboxypeptidase A4 (CPA4), mRNA	CPA4	-2.72863	2.01815e-06	326.29	134.278	-2.54029	1.71868e-16	339.626	137.483	-2.01343	6.22774e-05	317.129	175.74	-2.2753	2.40704e-11	384.823	179.31
NM_001379	Homo sapiens DNA (cytosine-5-)-methyltransferase 1 (DNMT1), mRNA	DNMT1	-1.61644	0.00157496	349.715	216.349	-1.46919	0.00982056	283.227	192.778	-2.08451	5.591e-06	272.688	130.816	-1.65113	0.00112609	259.044	156.89
NM_024094	Homo sapiens defective in sister chromatid cohesion homolog 1 (S. cerevisiae) (MGC5528), mRNA	DSCC1	-1.68971	3.54446e-06	103.977	61.7494	-1.89432	1.63506e-08	108.554	57.3748	-1.54602	0.00011767	82.5672	53.293	-1.72753	1.35076e-06	125.003	72.2142
NM_138287	Homo sapiens deltex 3-like (Drosophila) (DTX3L), mRNA [NM_138287]	DTX3L	1.77606	3.83412e-07	149.641	278.237	1.43706	0.00250168	170.718	257.896	1.6565	8.15747e-06	156.821	253.955	1.698	2.87258e-06	149.775	251.269
NM_006709	Homo sapiens HLA-B associated transcript 8 (BAT8), transcript variant NG36/G9a, mRNA	EHMT2	-1.53486	0.000152525	750.712	479.032	-1.35148	0.00776172	775.474	563.069	-2.05326	2.03181e-10	358.295	171.926	-1.84521	6.14221e-08	827.031	444.383
NM_001429	Homo sapiens E1A binding protein p300 (EP300), mRNA	EP300	1.78665	2.90427e-07	41.4412	73.1941	1.75003	7.55668e-07	51.3932	88.0497	1.60253	3.06932e-05	42.7645	69.6296	1.62282	1.87371e-05	55.1443	89.8461
NM_025209	Homo sapiens enhancer of polycomb homolog 1 (Drosophila) (EPC1), mRNA	EPC1	2.14171	1.61345e-05	60.3434	129.238	1.82237	0.000314929	67.6522	123.287	2.27357	2.65929e-06	54.3465	123.561	2.10064	1.24727e-05	69.6607	146.332
BC036529	Homo sapiens enhancer of polycomb homolog 1 (Drosophila), mRNA (cDNA clone MGC:33656 IMAGE:4828057), complete cds. [BC036529]	EPC1	1.67842	0.000859783	118.337	198.62	1.56899	0.00311602	122.859	192.766	1.76838	0.000207595	139.219	246.191	1.92448	3.09759e-05	137.468	264.554
NM_015630	Homo sapiens enhancer of polycomb homolog 2 (Drosophila) (EPC2), mRNA [NM_015630]	EPC2	1.69361	0.000806152	130.398	220.844	1.59022	0.00277566	114.64	182.303	2.22271	9.71442e-07	131.149	291.507	2.02345	9.3857e-06	158.317	320.346
NM_001018115	Homo sapiens Fanconi anemia, complementation group D2 (FANCD2), transcript variant 2, mRNA [NM_001018115]	FANCD2	-1.81222	9.51226e-07	389.122	228.379	-2.0895	1.69362e-07	354.811	181.89	-2.2276	4.36991e-12	386.528	183.15	-2.4658	7.23701e-10	488.514	214.727
AK056691	Homo sapiens cDNA FLJ32129 fis, clone PEBLM2000213, weakly similar to Mus musculus genes for integrin aM290, hapsin. [AK056691]	GSG2	-1.72479	0.000287322	946.143	548.556	-1.71175	0.000337022	1038.04	606.424	-2.3571	1.22162e-07	957.285	406.128	-2.48592	3.08973e-08	1123.73	452.04
NM_002105	Homo sapiens H2A histone family, member X (H2AFX), mRNA	H2AFX	-1.74824	0.000203145	17821.2	10193.8	-1.75587	0.000183532	17419.5	9920.75	-2.35609	1.17044e-07	9257.11	3929.02	-2.17437	9.25353e-07	19216.3	8837.62
NM_005322	Homo sapiens histone 1, H1b (HIST1H1B), mRNA	HIST1H1B	-1.82699	0.000183468	272.125	148.947	-1.49773	0.00807023	237.48	158.56	-4.20004	1.79483e-12	293.287	69.8296	-3.49741	1.33e-10	238.79	68.276
NM_005320	Homo sapiens histone 1, H1d (HIST1H1D), mRNA	HIST1H1D	-1.7969	0.000107747	1700.56	946.382	-1.60624	0.00137442	1165.54	725.636	-2.83445	1.06596e-09	1562.06	551.099	-2.52788	1.97741e-08	1428.56	565.125
NM_005321	Homo sapiens histone 1, H1e (HIST1H1E), mRNA	HIST1H1E	-1.99194	1.14989e-05	391.256	196.419	-1.55988	0.00280639	357.946	229.471	-1.68397	0.000563269	336.397	199.764	-1.54765	0.00330152	386.152	249.508
NM_003518	Homo sapiens histone 1, H2bg (HIST1H2BG), mRNA	HIST1H2BG	-1.91275	5.80746e-05	200.297	104.716	-1.66549	0.000962267	195.842	117.588	-1.68773	0.000743306	187.59	111.149	-1.64584	0.00130279	200.704	121.946
NM_021058	Homo sapiens histone 1, H2bj (HIST1H2BJ), mRNA	HIST1H2BJ	-1.96494	3.27197e-05	204.757	104.205	-1.68521	0.000795181	201.578	119.616	-1.76447	0.000331398	174.793	99.0625	-1.61117	0.0018072	237.407	147.351
NM_003537	Homo sapiens histone 1, H3b (HIST1H3B), mRNA	HIST1H3B	-2.40492	8.74897e-15	385.917	157.104	-1.77334	3.21212e-05	379.268	226.657	-2.05211	2.09822e-10	373.324	188.831	-1.66098	0.00561735	472.369	313.966
NM_003535	Homo sapiens histone 1, H3j (HIST1H3J), mRNA	HIST1H3J	-5.57878	0.000848206	33.8931	6.07536	-6.70379	0.000519492	30.7151	4.58176	-4.10469	0.000117239	38.4693	9.37202	-3.8725	7.76247e-05	45.9306	11.8607
NM_021018	Homo sapiens histone 1, H3f (HIST1H3F), mRNA	HIST2H3A	-2.29991	3.32743e-06	160.535	69.8007	-1.96881	3.82953e-05	167.59	85.1223	-1.79467	0.00213339	81.3028	45.3024	-1.82353	0.000216852	177.541	97.3611
NM_018410	Homo sapiens hypothetical protein DKFZp762E1312 (DKFZp762E1312), mRNA	HJURP	-2.53921	4.91787e-08	337.178	132.788	-2.01004	8.6439e-06	528.78	263.07	-4.4105	4.5471e-13	263.901	59.8348	-3.65708	1.59511e-11	331.723	90.7071
NM_139048	Homo sapiens SWI/SNF related, matrix associated, actin dependent regulator of chromatin, subfamily a, member 3 (SMARCA3), transcript variant 2, mRNA [NM_139048]	HLTF	2.31525	5.46352e-07	119.462	276.585	1.70574	0.00055385	161.997	276.324	2.93329	5.75727e-09	60.6027	177.766	2.31495	3.23344e-07	175.071	405.282
NM_005517	Homo sapiens high-mobility group nucleosomal binding domain 2 (HMGN2), mRNA	HMGN2	-1.54576	0.000118377	19986.8	13319.6	-1.42377	0.00179107	20123.7	14755	-1.84979	5.43277e-08	18951.6	9837.19	-1.68274	4.22582e-06	19962	11752.8
NM_024665	Homo sapiens likely ortholog of mouse IRA1 protein (IRA1), mRNA	IRA1	1.58728	4.43188e-05	247.086	422.14	1.49006	0.00366789	246.556	410.585	2.01042	5.70059e-07	210.674	452.455	2.00003	1.61027e-06	260.427	583.231
NM_004241	Homo sapiens jumonji domain containing 1C (JMJD1C), mRNA [NM_004241]	JMJD1C	4.70799	4.59797e-08	7.69792	37.5019	2.82993	2.7978e-07	11.0849	31.3615	6.78806	2.27738e-18	8.58588	57.0891	4.55136	5.65289e-14	13.5765	60.5202
NM_018433	Homo sapiens jumonji domain containing 1A (JMJD1A), mRNA	KDM3A	1.36761	0.00565553	158.03	217.577	1.41606	0.00210611	152.7	223.495	2.09059	7.11704e-11	127.917	262.892	2.10307	5.00598e-11	167.347	351.696
NM_005056	Homo sapiens Jumonji, AT rich interactive domain 1A (RBBP2-like) (JARID1A), mRNA	KDM5A	1.88128	2.61117e-05	466.72	988.762	1.77519	1.52733e-05	496.577	975.072	2.0477	1.38574e-08	448.217	995.463	2.07304	1.14979e-09	532.788	1192.1
NM_006618	Homo sapiens Jumonji, AT rich interactive domain 1B (RBP2-like) (JARID1B), mRNA	KDM5B	1.57557	5.86176e-05	973.86	1445.63	1.62441	0.00017427	1153.22	1722.04	1.65942	7.5845e-06	896.813	1570.63	1.71486	1.86956e-06	1199.15	2098.47
NM_002263	Homo sapiens kinesin family member C1 (KIFC1), mRNA [NM_002263]	KIFC1	-1.9126	4.23977e-05	383.431	200.476	-1.81303	9.38395e-05	734.973	405.385	-2.68959	8.22338e-09	440.672	163.843	-2.45079	5.01395e-08	835.239	340.805
NM_004526	Homo sapiens MCM2 minichromosome maintenance deficient 2, mitotin (S. cerevisiae) (MCM2), mRNA	MCM2	-1.87144	4.11147e-05	1903.35	1017.06	-1.86498	4.44168e-05	1707.91	915.778	-1.87672	3.82801e-05	1746.15	930.426	-2.00428	7.49895e-06	1920.94	958.42
AF272382	Homo sapiens clone 1370-39 MLL protein mRNA, partial cds. [AF272382]	MLL	1.91338	2.34484e-05	1348.73	2580.64	1.81139	8.8331e-05	1594.99	2889.16	1.51498	0.00456863	1330.69	2015.98	1.47279	0.00792871	1782.94	2625.89
NM_000251	Homo sapiens mutS homolog 2, colon cancer, nonpolyposis type 1 (E. coli) (MSH2), mRNA	MSH2	1.59251	3.90827e-05	323.475	515.108	1.35979	0.00659909	350.447	477.858	2.29596	2.03623e-13	289.662	666.375	2.06239	1.57273e-10	389.475	804.23
NM_006766	Homo sapiens MYST histone acetyltransferase (monocytic leukemia) 3 (MYST3), mRNA	MYST3	1.8519	5.79419e-05	215.314	375.784	1.50429	0.00641888	262.042	366.647	2.12226	7.99031e-05	192.445	365.061	1.80408	1.90449e-06	258.099	440.957
NM_139207	Homo sapiens nucleosome assembly protein 1-like 1 (NAP1L1), transcript variant 1, mRNA	NAP1L1	1.66977	0.00058013	2140.43	3574.02	1.55353	0.0027393	1955.91	3038.56	2.31317	1.88366e-07	1911.41	4421.41	2.16961	9.80874e-07	2085.77	4525.32
NM_002485	Homo sapiens nibrin (NBN), transcript variant 1, mRNA [NM_002485]	NBN	2.3511	7.05926e-10	37.0194	88.4743	1.93286	2.72384e-07	42.4451	83.4483	3.19091	1.11503e-24	39.993	128.055	2.81411	5.95959e-20	37.4437	105.899
NM_015341	Homo sapiens barren homolog (Drosophila) (BRRN1), mRNA	NCAPH	-1.55661	0.00368871	348.093	223.622	-1.98245	1.31677e-05	440.676	222.288	-2.07628	5.23704e-06	383.175	184.549	-2.58271	1.86732e-08	492.358	190.636
NM_152299	Homo sapiens hypothetical protein 384D8_6 (384D8-2), mRNA	NCAPH2	-1.95459	1.38753e-05	2132.03	1090.79	-1.60443	0.00139391	1937.49	1207.59	-2.45243	4.20978e-08	1994.01	813.074	-2.10183	2.22688e-06	2085.79	992.368
NM_014551	Homo sapiens kleisin beta (hCAP-H2), transcript variant 1, mRNA [NM_014551]	NCAPH2	-2.03421	8.5524e-06	296.52	145.767	-1.58993	0.00248778	215.619	135.616	-3.03699	5.64884e-10	247.015	81.3356	-2.51556	8.32599e-08	230.546	91.648
NM_000176	Homo sapiens nuclear receptor subfamily 3, group C, member 1 (glucocorticoid receptor) (NR3C1), transcript variant 5, mRNA [NM_000176]	NR3C1	1.85245	5.05869e-08	546.566	1017.88	1.71429	1.89658e-06	623.945	1070.16	2.60067	2.96648e-17	538.295	1419.79	2.46929	1.35279e-15	666.138	1657.51
NM_015032	Homo sapiens androgen-induced proliferation inhibitor (APRIN), mRNA	PDS5B	2.0147	9.51286e-08	64.335	133.189	1.67272	0.000156595	78.8309	138.786	2.98885	9.70978e-16	55.9209	166.338	2.9507	2.00856e-12	84.5448	256.838
NM_002634	Homo sapiens prohibitin (PHB), mRNA	PHB	-1.45608	0.000896437	6280.72	4406	-1.34421	0.00893321	6203.62	4707.99	-1.45741	0.000870758	5269.05	3525.19	-1.45215	0.000976191	6565.71	4526.66
NM_015288	Homo sapiens PHD finger protein 15 (PHF15), mRNA	PHF15	-1.52761	0.000180341	286.253	188.796	-1.37147	0.00523746	147.968	108.025	-1.56697	7.18927e-05	217.426	139.415	-1.45157	0.000988531	220.922	152.629
NM_015450	Homo sapiens protection of telomeres 1 (POT1), mRNA	POT1	2.46203	1.67002e-15	80.2917	199.077	2.15806	1.05402e-11	87.5547	185.785	4.0427	1.6399e-18	59.6247	230.582	3.16278	2.49946e-24	110.392	343.775
NM_006904	Homo sapiens protein kinase, DNA-activated, catalytic polypeptide (PRKDC), mRNA	PRKDC	1.65227	9.06292e-06	286.486	453.833	1.5694	6.78833e-05	301.553	463.914	2.2076	2.56832e-12	293.089	696.05	2.23345	1.226e-12	342.721	788.211
NR_002734	Homo sapiens pituitary tumor-transforming 3 (PTTG3) on chromosome 8 [NR_002734]	PTTG3p	-5.42749	2.95404e-08	86.1861	15.8796	-2.77718	8.18762e-06	98.6851	35.5342	-3.8316	2.66741e-08	90.5253	23.626	-2.68878	1.27343e-05	101.856	37.882
NM_005732	Homo sapiens RAD50 homolog (S. cerevisiae) (RAD50), transcript variant 1, mRNA [NM_005732]	RAD50	1.80257	1.90918e-07	175.006	315.706	1.79915	2.08966e-07	195.57	353.406	2.52986	2.32757e-16	165.286	417.305	2.46151	1.69533e-15	216.977	540.562
NM_003579	Homo sapiens RAD54-like (S. cerevisiae) (RAD54L), mRNA	RAD54L	-1.7152	0.00034351	790.193	460.701	-2.16133	1.19993e-06	777.575	359.766	-2.36415	1.25831e-07	777.738	328.972	-2.69738	4.21817e-09	905.655	335.753
NM_000321	Homo sapiens retinoblastoma 1 (including osteosarcoma) (RB1), mRNA	RB1	1.89592	1.56533e-08	334.862	637.33	1.66046	7.39076e-06	377.08	629.841	2.32593	8.58372e-14	321.674	749.97	2.06576	1.43102e-10	429.837	895.285
NM_004755	Homo sapiens ribosomal protein S6 kinase, 90kDa, polypeptide 5 (RPS6KA5), transcript variant 1, mRNA	RPS6KA5	1.63381	0.000118055	134.565	220.908	1.48234	0.00882632	131.754	201.896	2.47956	7.51865e-09	126.86	299.04	2.10005	5.45127e-11	152.58	323.864
NM_016578	Homo sapiens hepatitis B virus x associated protein (HBXAP), mRNA	RSF1	1.77617	3.82294e-07	95.9312	169.093	1.6107	2.51782e-05	119.79	202.463	2.65095	6.86387e-18	95.9808	251.505	2.47807	1.04847e-15	133.923	361.509
NM_003707	Homo sapiens RuvB-like 1 (E. coli) (RUVBL1), mRNA	RUVBL1	-1.39057	0.00356511	473.018	349.814	-1.38148	0.00428621	428.578	308.933	-2.23197	1.27913e-12	396.748	183.983	-2.02337	4.68561e-10	416.964	197.588
NM_004261	Homo sapiens 15 kDa selenoprotein (SEP15), transcript variant 1, mRNA	SEPT15	1.55943	0.00252953	9365.06	14604.1	1.64172	0.000843024	10567	17348.1	1.73078	0.000256295	8463.32	14648.2	1.83197	6.71534e-05	11216	20547.4
NM_031915	Homo sapiens SET domain, bifurcated 2 (SETDB2), mRNA [NM_031915]	SETDB2	2.44829	8.78407e-09	80.974	194.358	1.68302	0.000404338	91.1198	159.183	2.37747	9.68674e-06	82.4957	186.453	1.92356	6.48353e-06	101.151	203.196
NM_173082	Homo sapiens SNF2 histone linker PHD RING helicase (SHPRH), mRNA	SHPRH	2.28983	2.53626e-05	23.3283	54.7514	1.8026	0.000434102	23.5636	42.1665	3.53624	0.000353829	14.9618	56.5788	3.11628	0.000404231	26.3622	84.28
NM_003069	Homo sapiens SWI/SNF related, matrix associated, actin dependent regulator of chromatin, subfamily a, member 1 (SMARCA1), transcript variant 1, mRNA	SMARCA1	2.48325	3.79625e-08	291.05	722.752	1.86878	4.63092e-05	373.685	698.337	3.72445	1.81628e-12	289.952	1079.91	3.08993	1.475e-10	325.222	1004.91
NM_003601	Homo sapiens SWI/SNF related, matrix associated, actin dependent regulator of chromatin, subfamily a, member 5 (SMARCA5), mRNA	SMARCA5	1.78222	0.000214094	138.961	247.66	1.5124	0.00547344	188.584	285.215	2.74495	4.13179e-09	116.767	320.518	2.39431	1.16078e-07	157.797	377.816
NM_020159	Homo sapiens SWI/SNF-related, matrix-associated actin-dependent regulator of chromatin, subfamily a, containing DEAD/H box 1 (SMARCAD1), mRNA	SMARCAD1	1.93729	5.06486e-09	137.985	267.567	1.65279	8.9452e-06	128.169	213.526	3.16288	2.49247e-24	115.464	366.063	2.92127	2.65792e-21	168.029	491.676
NM_003073	Homo sapiens SWI/SNF related, matrix associated, actin dependent regulator of chromatin, subfamily b, member 1 (SMARCB1), mRNA	SMARCB1	-1.90151	2.94594e-05	789.157	415.016	-2.00186	8.0396e-06	972.68	485.888	-2.17517	9.80467e-07	887.622	408.069	-2.25521	4.19256e-07	758.8	336.466
AK126324	Homo sapiens cDNA FLJ44350 fis, clone TRACH3006228. [AK126324]	SMCHD1	2.62939	0.000199407	31.1076	81.794	1.70983	0.00149818	77.5494	132.596	5.34518	1.26895e-14	58.6429	313.457	3.84539	4.25879e-12	84.0478	323.197
NM_012447	Homo sapiens stromal antigen 3 (STAG3), mRNA	STAG3	-1.47768	0.00778212	598.489	405.019	-1.54429	0.00323438	564.442	365.503	-1.69571	0.000442132	507.969	299.561	-2.01362	7.29667e-06	612.541	304.199
NM_001015892	Homo sapiens TAF9 RNA polymerase II, TATA box binding protein (TBP)-associated factor, 32kDa (TAF9), transcript variant 4, mRNA [NM_001015892]	TAF9	1.71188	2.0171e-06	1723.1	3006.03	1.44628	0.00110819	1883.95	2761.16	1.91415	9.5328e-09	1562.84	3038.84	1.71223	1.99934e-06	2182	3750.9
BC048298	Homo sapiens likely ortholog of mouse IRA1 protein, mRNA (cDNA clone IMAGE:5527421), complete cds	TBL1XR1	2.04471	4.73145e-06	409.538	837.385	1.85761	4.9969e-05	432.917	804.192	3.00134	2.64596e-10	374.356	1123.57	2.76866	1.95922e-09	472.164	1307.26
NM_032945	Homo sapiens tumor necrosis factor receptor superfamily, member 6b, decoy (TNFRSF6B), transcript variant M68C, mRNA [NM_032945]	TNFRSF6B	-1.69072	0.000437587	20686.3	12235.2	-1.71068	0.000335135	18929.6	11065.6	-1.8551	4.96078e-05	18080.6	9746.45	-2.06894	3.29176e-06	20213.4	9769.92
NM_000546	Homo sapiens tumor protein p53 (Li-Fraumeni syndrome) (TP53), mRNA	TP53	-1.72933	1.28981e-06	170.388	98.2354	-1.97988	1.56784e-09	188.652	95.0817	-2.02702	4.23147e-10	172.338	84.7704	-2.17915	5.78353e-12	210.55	96.3049
NM_003341	Homo sapiens ubiquitin-conjugating enzyme E2E 1 (UBC4/5 homolog, yeast) (UBE2E1), transcript variant 1, mRNA	UBE2E1	3.63418	6.21233e-11	64.8136	235.544	4.40042	5.09603e-08	20.7402	91.2656	3.46259	4.16662e-09	35.5071	122.947	4.12902	1.10628e-10	41.2467	170.309
NM_006447	Homo sapiens ubiquitin specific protease 16 (USP16), mRNA	USP16	2.47303	3.78501e-08	334.127	826.306	2.29334	2.56716e-07	328.696	753.813	2.90145	6.29137e-10	333.789	968.473	2.79067	1.66328e-09	362.09	1010.47
NM_133330	Homo sapiens Wolf-Hirschhorn syndrome candidate 1 (WHSC1), transcript variant 1, mRNA [NM_133330]	WHSC1	-1.50169	0.00615204	384.934	256.334	-1.59956	0.00171689	350.939	219.398	-1.87439	4.80784e-05	380.909	203.217	-1.8741	4.73253e-05	420.279	224.256
NM_018081	Homo sapiens hypothetical protein FLJ10385 (FLJ10385), mRNA	WRAP53	-2.07443	9.39689e-06	184.269	88.8287	-1.58203	0.00312403	156.726	99.0667	-2.82663	4.88864e-09	182.263	64.4805	-2.41362	3.36081e-07	168.609	69.8572
NM_000553	Homo sapiens Werner syndrome (WRN), mRNA	WRN	1.8677	3.35746e-08	155.517	289.935	1.70039	2.70326e-06	166.132	282.645	2.80959	6.79541e-20	122.861	344.832	2.55361	1.16635e-16	178.165	457.99
